# Supplementary material for: Single-cell transcriptomics reveals comprehensive microenvironment and highlights the dysfuntional state of NK cells in endometrioid carcinoma
Source: Medicine (Baltimore). 2024 Mar 29;103(13):e37555. doi: 10.1097/MD.0000000000037555 (PMC10977572; doi:10.1097/MD.0000000000037555)
Supplement: Supplementary file 1 [file medi-103-e37555-s001.xlsx]

## Sheet: Table S1
Table S1 The detail information of the 21 samples for single-cell RNA-seq.
Paper	Series	GEO	Samples	Tumor/Normal	Age	Grade
Regner et al.,2021, Molecular Cell	GSE173682	GSM5276933	3533EL	Tumor	70	G2	https://www.ncbi.nlm.nih.gov/geo/query/acc.cgi?acc=GSE173682
		GSM5276934	3571DL	Tumor	70	G3
		GSM5276935	36186L	Tumor	70	G2
		GSM5276936	36639L	Tumor	49	G1
		GSM5276937	366C5L	Tumor	62	G1
Guo et al., 2021, Aging	PRJNA650549	SRX8895259	EC1-P	Normal	51	_	https://www.ncbi.nlm.nih.gov/sra/PRJNA650549
		SRX8895260	EC2-P	Normal	68	_
		SRX8895261	EC3-P	Normal	42	_
		SRX8895262	EC1-T	Tumor	51	G1
		SRX8895263	EC2-T	Tumor	68	G1
		SRX8895264	EC3-T	Tumor	42	G1
		SRX8895265	EC4-T	Tumor	55	G1
		SRX8895266	EC5-T	Tumor	56	G1
Cassier et al., 2023, Nature	GSE225691	GSM7054268	C1D1	Tumor	NA	NA	https://www.ncbi.nlm.nih.gov/geo/query/acc.cgi?acc=GSE225691
		GSM7054269	C3D1	Tumor	NA	NA
Ren et al., 2022, Nature Communications	SRP349751	SRR17165224	EC2_T	Tumor	51	G1	https://www.ncbi.nlm.nih.gov/sra/?term=SRP349751
		SRR17165223	EC3_T	Tumor	44	G1
		SRR19842869	EC4_T	Tumor	49	G1
		SRR19842866	EC5_T	Tumor	52	G1
		SRR19842871	EC4_P	Normal	50	_
		SRR19842870	EC5_P	Normal	51	_
