# Supplementary material for: Single-cell transcriptomics reveals comprehensive microenvironment and highlights the dysfuntional state of NK cells in endometrioid carcinoma
Source: Medicine (Baltimore). 2024 Mar 29;103(13):e37555. doi: 10.1097/MD.0000000000037555 (PMC10977572; doi:10.1097/MD.0000000000037555)
Supplement: Supplementary file 2 [file medi-103-e37555-s002.xlsx]

## Sheet: Sheet1
Supplementary Table S2. The gene sets to definition of cytotoxicity, inflammatory, stress, activating and inhibitory receptors
cytotoxicity	inflammatory	stress	activating receptors	inhibitory receptors
GZMA	CCL2	BAG3	KIR2DL4	KIR2DL1
GZMB	CCL3	CALU	CD160	KIR2DL3
GZMB	CCL4	DNAJB1	KLRC2	KIR3DL1
GZMM	CCL5	DUSP1	NCR3	KIR3DL2
GZMK	CXCL10	EGR1	NCR1	LILRB1
GNLY	CXCL9	FOS	KLRK1	LAG3
PRF	IL1B	FOSB	CRTAM	PDCD1
CTSW	IL6	HIF1A	FCGR3A	SIGLEC7
	IL7	HSP90AA1		CD300A
	IL15	HSP90AB1		CD96
	IL18	HSP90B1		IL1RAPL1
		HSPA1A		TIGIT
		HSPA1B		HAVCR2
		HSPA6
		HSPB1
		HSPH1
		IER2
		JUN,
		JUNB
		NFKBIA
		NFKBIZ
		RGS2
		SLC2A3
		SOCS3
		UBC
		ZFAND2A
		ZFP36
		ZFP36L1
