# Supplementary material for: Single-cell transcriptomics reveals comprehensive microenvironment and highlights the dysfuntional state of NK cells in endometrioid carcinoma
Source: Medicine (Baltimore). 2024 Mar 29;103(13):e37555. doi: 10.1097/MD.0000000000037555 (PMC10977572; doi:10.1097/MD.0000000000037555)
Supplement: Supplementary file 3 [file medi-103-e37555-s003.xlsx]

## Sheet: Supplementary Table S3
Table S3 The different expression genes between Tumor and Normal tissues of CD56dimCD16hi NK cells
	p_val	avg_log2FC	pct.1	pct.2	p_val_adj
IGLC1	2.04e-36	10.0341	0.12	0	7.63e-32
MTRNR2L12	5.75e-70	7.54238	0.235	0.006	2.15e-65
RESF1	4.81e-43	7.50923	0.145	0.002	1.8e-38
LINC-PINT	8.98e-53	7.43194	0.176	0.002	3.36e-48
SNHG6	2.23e-53	6.8279	0.181	0.003	8.32e-49
PLAAT4	8.79e-67	5.49824	0.231	0.007	3.29e-62
LINC01578	4.43e-49	5.27787	0.173	0.005	1.66e-44
TOMM6	4.17e-48	5.21302	0.166	0.003	1.56e-43
RBIS	2.31e-35	5.20316	0.127	0.004	8.64e-31
SLC35F1	4.36e-32	5.18532	0.112	0.002	1.63e-27
SEPTIN6	3.37e-37	4.98363	0.133	0.004	1.26e-32
GAS5	3.53e-52	4.97434	0.184	0.006	1.32e-47
CIAO2B	1.02e-40	4.85835	0.144	0.004	3.83e-36
TLE5	6.85e-53	4.81062	0.19	0.007	2.56e-48
AL627171.2	6.86e-30	4.75539	0.116	0.007	2.57e-25
SEPTIN7	2.4e-86	4.66678	0.293	0.01	8.97e-82
PCED1B-AS1	6.75e-48	4.64942	0.169	0.005	2.52e-43
SNHG29	1.62e-60	4.52689	0.215	0.008	6.06e-56
MICOS10	8.25e-34	4.2764	0.126	0.006	3.08e-29
ATP6V0C	1.07e-53	4.27525	0.202	0.011	3.99e-49
IGLC2	3.82e-63	4.18137	0.254	0.023	1.43e-58
SNHG5	2.02e-32	4.12493	0.124	0.006	7.55e-28
MT-ATP8	4.22e-32	3.58396	0.161	0.027	1.58e-27
RNASEK	1.26e-52	3.34063	0.262	0.047	4.71e-48
IGKC	7.75e-128	3.19259	0.581	0.165	2.9e-123
APOE	1.13e-26	3.0267	0.145	0.027	4.22e-22
NME2	1.03e-34	2.92745	0.194	0.04	3.85e-30
IER5L	6.94e-17	2.90986	0.106	0.025	2.59e-12
JUND	2.76e-62	2.73052	0.652	0.469	1.03e-57
IGHG1	3.21e-33	2.7034	0.186	0.036	1.2e-28
GRASP	1.44e-12	2.51537	0.112	0.04	5.39e-08
KLRC3	3.03e-30	2.49783	0.232	0.076	1.13e-25
EEF1G	2.79e-46	2.32749	0.403	0.18	1.04e-41
SPP1	6.47e-25	2.19781	0.221	0.08	2.42e-20
PMEPA1	4.02e-16	2.19616	0.152	0.057	1.5e-11
HSPA1B	9.64e-38	2.18612	0.38	0.173	3.6e-33
HSPA1A	4.3e-46	2.16474	0.51	0.271	1.61e-41
KLF2	1.48e-16	2.13267	0.163	0.063	5.54e-12
C17orf49	4.12e-15	2.13262	0.148	0.057	1.54e-10
NR4A3	3.23e-15	2.06002	0.147	0.056	1.21e-10
IGHG4	1.05e-24	2.01915	0.22	0.08	3.91e-20
METRNL	1.95e-26	2.01515	0.402	0.261	7.28e-22
NFIL3	4e-11	1.92494	0.142	0.066	1.49e-06
SMAD7	9.18e-14	1.88386	0.158	0.069	3.43e-09
KLRK1	9.86e-22	1.85568	0.253	0.119	3.69e-17
IGHA1	3.56e-16	1.83741	0.228	0.116	1.33e-11
SCGB1D4	0.000101142	1.79696	0.105	0.067	1
UBE2S	7.18e-19	1.75608	0.267	0.141	2.69e-14
HSPA6	6.92e-06	1.71747	0.138	0.084	0.258654
ID3	2.19e-14	1.70288	0.183	0.083	8.18e-10
TAF10	4.77e-19	1.69787	0.224	0.1	1.78e-14
LINC00513	1.65e-10	1.68991	0.138	0.064	6.16e-06
MT-ATP6	5.54e-64	1.6884	0.957	0.982	2.07e-59
RGCC	3.03e-24	1.67226	0.497	0.357	1.13e-19
PSMA6	8.37e-14	1.63342	0.168	0.076	3.13e-09
IFNG	6.34e-11	1.60947	0.228	0.135	2.37e-06
DDIT3	5.47e-13	1.57752	0.178	0.085	2.04e-08
SIK3	5.35e-08	1.55469	0.18	0.114	0.0020008
ATF3	3.84e-07	1.52858	0.138	0.079	0.0143496
ANKRD37	0.000169953	1.49715	0.13	0.088	1
PTPRJ	5.61e-07	1.47465	0.11	0.057	0.0209862
ORAI1	5.22e-08	1.46066	0.137	0.074	0.00195282
NXT1	3.38e-11	1.42579	0.189	0.101	1.26e-06
RHOB	1.06e-08	1.40843	0.184	0.111	0.000397693
UBE2M	1.25e-09	1.3882	0.18	0.102	4.69e-05
DNAJA1	2.43e-40	1.3862	0.608	0.42	9.1e-36
ZFAND2A	3.08e-06	1.38299	0.138	0.083	0.115282
CXCL8	2.77e-14	1.37134	0.157	0.065	1.04e-09
SARNP	1.29e-07	1.35958	0.147	0.084	0.00481117
EIF4A1	1.9e-28	1.35512	0.498	0.348	7.09e-24
DUSP4	4.68e-13	1.3481	0.337	0.234	1.75e-08
LDLRAD4	4.94e-13	1.34143	0.377	0.281	1.85e-08
SCML4	1.32e-06	1.34075	0.203	0.141	0.049241
TSC22D1	2.65e-07	1.33774	0.175	0.109	0.00989536
HSPH1	2.13e-21	1.33565	0.345	0.191	7.97e-17
PDE3B	0.000978014	1.33162	0.122	0.087	1
SNHG12	3.1e-08	1.3016	0.144	0.078	0.00115902
RPP21	0.00038705	1.29304	0.105	0.069	1
ZNRF1	3e-07	1.28861	0.133	0.073	0.0112171
DNAJB4	4.61e-07	1.27051	0.133	0.073	0.0172258
RASGEF1B	2.21e-09	1.26119	0.189	0.11	8.25e-05
ZNF593	3.85e-05	1.25628	0.105	0.062	1
MAML2	4.81e-06	1.2492	0.101	0.054	0.179715
SOCS3	1.89e-07	1.24846	0.131	0.07	0.00706369
SLC7A5	1.81e-08	1.24667	0.186	0.114	0.000676212
TUBB4B	1.37e-12	1.22592	0.321	0.222	5.14e-08
ATP1B3	1.94e-11	1.223	0.422	0.335	7.27e-07
UAP1	1.43e-05	1.21339	0.111	0.063	0.533174
DNAJB1	3.04e-35	1.20193	0.542	0.35	1.14e-30
TNFAIP3	2.07e-23	1.19104	0.607	0.504	7.73e-19
ARIH1	2.96e-05	1.17613	0.14	0.092	1
SNHG15	3.7e-08	1.17514	0.145	0.078	0.00138379
BIRC3	2.89e-07	1.15935	0.235	0.164	0.0107913
SOX4	0.00525608	1.15292	0.102	0.073	1
RGS2	1.82e-12	1.14329	0.316	0.214	6.82e-08
PIM3	1.38e-05	1.13904	0.187	0.131	0.51501
FABP5	6.73e-06	1.13174	0.17	0.112	0.251619
AHI1	6.92e-07	1.12369	0.184	0.121	0.0258533
GPR183	1.17e-05	1.12103	0.186	0.129	0.438249
CASK	0.00444291	1.11256	0.118	0.088	1
RALA	2.43e-09	1.11085	0.248	0.165	9.09e-05
UBE2V1	5.92e-05	1.09866	0.157	0.109	1
HIST1H4C	3.77e-06	1.09303	0.364	0.306	0.140807
LMNA	0.0580317	1.09223	0.131	0.112	1
PGP	4.83e-06	1.08658	0.125	0.073	0.180672
SERTAD1	4.46e-09	1.08618	0.266	0.181	0.000166822
TGIF1	1.46e-05	1.08126	0.15	0.097	0.546879
TOMM5	2.92e-07	1.07875	0.191	0.124	0.0109202
ANKHD1	0.0023492	1.07333	0.112	0.08	1
ARL4C	5.29e-06	1.05802	0.272	0.214	0.197663
CCNJL	7.13e-05	1.04664	0.109	0.066	1
RANBP2	0.00204114	1.03754	0.244	0.21	1
MT-CYB	3.31e-41	1.03684	0.955	0.975	1.24e-36
KDM6B	1.88e-07	1.03589	0.194	0.124	0.00701028
FAM107B	5.78e-09	1.0352	0.319	0.237	0.000216226
SLC5A3	0.0007993	1.02691	0.134	0.096	1
RAPGEF6	0.0020462	1.02288	0.101	0.069	1
CREM	1.63e-14	1.02249	0.486	0.375	6.08e-10
ARL5B	0.0167222	1.01896	0.108	0.083	1
CRIP1	2.96e-07	1.01204	0.656	0.667	0.0110502
SCGB1D2	0.430643	1.00459	0.174	0.178	1
GNAS	6.75e-21	1.00436	0.532	0.406	2.52e-16
EIF4A3	2.12e-07	1.00016	0.26	0.189	0.00792431
EIF5	2.23e-18	0.989831	0.478	0.354	8.34e-14
LAG3	0.000759695	0.985497	0.112	0.075	1
PDE4D	1.25e-07	0.982166	0.273	0.2	0.0046703
RELB	0.000136921	0.981557	0.143	0.098	1
RPL17	5.21e-25	0.978855	0.83	0.866	1.95e-20
PITPNC1	4.68e-07	0.976091	0.334	0.268	0.0175116
PABPC4	0.000237031	0.975735	0.166	0.121	1
NR4A1	1.16e-08	0.969997	0.25	0.167	0.000435031
ATXN1	0.00185059	0.965956	0.173	0.137	1
HECA	0.000859746	0.952681	0.123	0.086	1
PPP1R16B	0.000142666	0.939754	0.189	0.143	1
HSPE1	1.43e-25	0.928689	0.616	0.482	5.36e-21
ZNF331	2.35e-17	0.924922	0.501	0.363	8.8e-13
DNAJB9	0.000114887	0.92229	0.187	0.137	1
TSPYL2	8.03e-05	0.919194	0.248	0.194	1
NANS	0.000287337	0.917684	0.1	0.062	1
IER5	0.000257166	0.912675	0.17	0.123	1
HSP90AA1	2.48e-38	0.912469	0.862	0.826	9.27e-34
JUN	2.56e-06	0.9122	0.479	0.439	0.0958122
VIM	1e-16	0.909457	0.8	0.813	3.75e-12
BRI3	0.00012349	0.905929	0.161	0.113	1
PMAIP1	8.57e-06	0.9056	0.187	0.126	0.320282
MT-ND3	3.21e-09	0.902879	0.908	0.969	0.000119908
BCAS2	2.32e-07	0.899864	0.303	0.231	0.00866435
MBD2	0.00248936	0.89272	0.122	0.089	1
FTH1	1.15e-16	0.890764	0.982	0.983	4.3e-12
FAM89B	0.000359483	0.890067	0.162	0.117	1
CARD11	0.00284257	0.88802	0.117	0.084	1
NEU1	0.109128	0.883364	0.12	0.103	1
KCMF1	0.031442	0.882275	0.101	0.079	1
TIPARP	0.00310367	0.864705	0.242	0.209	1
SERPINB9	1.51e-05	0.864471	0.151	0.097	0.563207
CCL4L2	0.0099914	0.862973	0.494	0.582	1
RPL7A	9.3e-70	0.861582	0.949	0.949	3.48e-65
AMD1	8.5e-07	0.855698	0.248	0.179	0.0317778
CHPT1	0.201786	0.855004	0.144	0.133	1
ARL4A	0.000209402	0.854494	0.16	0.112	1
CDKN2D	0.00259794	0.852683	0.126	0.092	1
ACBD3	0.0169992	0.850027	0.114	0.088	1
HSP90AB1	2.92e-26	0.849508	0.766	0.681	1.09e-21
MT-ND1	3.51e-18	0.848693	0.874	0.919	1.31e-13
CBLB	4.41e-06	0.847992	0.38	0.326	0.164868
CSRNP1	9.13e-06	0.847633	0.199	0.139	0.341174
RALGAPA1	0.00219847	0.845089	0.264	0.231	1
RILPL2	0.00314332	0.840781	0.115	0.082	1
HSPD1	6.98e-14	0.835828	0.459	0.349	2.61e-09
FTL	1.58e-60	0.832415	0.94	0.889	5.92e-56
RALGDS	0.026598	0.831502	0.1	0.077	1
KDM2A	0.00144947	0.826725	0.15	0.112	1
KPNA2	0.0037159	0.819315	0.138	0.104	1
SNHG8	3.47e-08	0.818617	0.351	0.276	0.00129616
CACYBP	8.48e-06	0.813028	0.322	0.263	0.31722
TPT1	2.92e-78	0.809023	0.984	0.99	1.09e-73
GLS	6.25e-05	0.805689	0.214	0.161	1
EPB41L4A-AS1	0.0112667	0.80376	0.196	0.167	1
RBM4	2.9e-05	0.800597	0.217	0.159	1
CSNK1G2	0.0250447	0.79765	0.118	0.093	1
LGALS3	2.64e-05	0.792967	0.271	0.211	0.988042
DYNLL1	2.25e-17	0.791901	0.649	0.588	8.42e-13
PURA	0.00010864	0.790558	0.146	0.098	1
MAPRE2	0.0306664	0.789744	0.186	0.161	1
RPL22L1	3.99e-08	0.78786	0.381	0.305	0.00149158
KRR1	0.000961145	0.786605	0.188	0.145	1
SLC3A2	3.56e-05	0.785149	0.303	0.247	1
RYBP	0.0256437	0.783814	0.114	0.09	1
MIF	1.63e-18	0.780852	0.63	0.549	6.09e-14
NR4A2	1.07e-07	0.780648	0.502	0.446	0.00398212
AC025164.1	0.0118795	0.779989	0.13	0.102	1
TNFRSF18	1.87e-10	0.769991	0.491	0.41	6.99e-06
FOSL2	1.3e-07	0.766446	0.41	0.354	0.00484546
C18orf32	0.0115499	0.766167	0.139	0.11	1
ISCA1	0.00106184	0.763572	0.191	0.15	1
PRKAR2A	0.0198583	0.758051	0.137	0.11	1
HCG18	0.0615366	0.757962	0.115	0.095	1
PPP1R14B	0.00171821	0.754924	0.23	0.189	1
ABLIM1	0.0818054	0.747711	0.15	0.133	1
AHSA1	2.01e-06	0.745428	0.28	0.209	0.0753204
MAP3K2	0.0385743	0.744594	0.159	0.136	1
TRIM28	0.0328607	0.744371	0.117	0.094	1
TSC22D2	0.197048	0.740563	0.117	0.105	1
SELENOK	5.65e-11	0.7379	0.555	0.492	2.11e-06
PLCG2	0.000321453	0.737472	0.291	0.252	1
LYSMD2	0.0130879	0.736604	0.16	0.131	1
TRAPPC2B	0.101381	0.734434	0.125	0.108	1
TGFB1	1.78e-05	0.724638	0.483	0.448	0.665717
FASLG	0.0206949	0.724554	0.25	0.227	1
BATF	0.0507869	0.722442	0.104	0.084	1
CKS2	0.00154422	0.721148	0.207	0.167	1
HNRNPAB	2.1e-05	0.717339	0.314	0.256	0.785749
MOB3A	0.00753962	0.71618	0.126	0.095	1
MRPL18	0.000519396	0.711858	0.218	0.169	1
GLCCI1	0.0540404	0.71071	0.139	0.119	1
TRMT10C	0.0131386	0.70927	0.112	0.084	1
CDK17	0.175326	0.707608	0.169	0.159	1
CD81	2.76e-07	0.705703	0.483	0.439	0.0103128
STAM	0.00698072	0.705397	0.134	0.103	1
TENT5C	0.0120771	0.703357	0.243	0.217	1
GTF2B	0.0252	0.702288	0.194	0.169	1
PDCL3	0.0131557	0.698241	0.199	0.171	1
FBXO34	0.00242266	0.698079	0.215	0.178	1
MT-CO2	1.97e-30	0.692286	0.975	0.997	7.37e-26
BTG2	4.04e-06	0.682991	0.452	0.394	0.151024
ABHD17A	0.000171451	0.680864	0.329	0.289	1
MAPKAPK2	0.0685985	0.67931	0.117	0.097	1
RC3H1	0.0328892	0.678616	0.129	0.106	1
MYADM	0.00517661	0.677059	0.193	0.158	1
CCL3L1	0.00642938	0.676828	0.28	0.243	1
GZMB	6.75e-19	0.676764	0.753	0.678	2.52e-14
HSPA8	2.22e-20	0.676387	0.765	0.725	8.3e-16
SCLT1	0.0745421	0.675368	0.109	0.09	1
EEF1B2	1.72e-26	0.673314	0.809	0.794	6.44e-22
MANF	0.000107005	0.673091	0.273	0.221	1
HSPA4	0.0369241	0.672595	0.154	0.129	1
DUSP2	1.17e-17	0.670316	0.82	0.766	4.37e-13
MKNK2	0.0106829	0.665519	0.124	0.094	1
SMURF2	0.0897069	0.663792	0.125	0.107	1
UBC	8.3e-27	0.660071	0.911	0.908	3.1e-22
CHORDC1	0.000853937	0.65983	0.238	0.193	1
ZFAND3	0.0449765	0.659652	0.109	0.088	1
AUTS2	0.019211	0.659055	0.267	0.249	1
ERVK3-1	0.121815	0.651914	0.118	0.102	1
TFF3	7.33e-05	0.650854	0.062	0.109	1
GTPBP8	0.0114447	0.649579	0.101	0.073	1
PITHD1	0.0585746	0.649495	0.17	0.15	1
DEDD2	0.0326156	0.64693	0.16	0.135	1
JOSD1	0.0410416	0.645039	0.209	0.189	1
DPH3	0.00838064	0.642106	0.102	0.073	1
FYN	2.39e-06	0.641659	0.531	0.495	0.0893005
PLIN2	0.00468637	0.641231	0.161	0.126	1
UPP1	0.0398044	0.63798	0.265	0.243	1
SLC38A2	0.00717315	0.635561	0.233	0.198	1
HERPUD1	0.00013953	0.630142	0.364	0.317	1
NR3C1	0.00862953	0.629567	0.264	0.235	1
ISG15	0.00107453	0.629308	0.374	0.341	1
EBNA1BP2	0.00540855	0.629061	0.1	0.069	1
DCTN6	0.0675241	0.62771	0.211	0.191	1
UBE2H	0.149855	0.623893	0.143	0.129	1
TUBA4A	0.0354486	0.622255	0.308	0.286	1
ZC3H12A	0.0591875	0.620966	0.131	0.111	1
IER3	0.0645265	0.620605	0.13	0.109	1
SMAP2	0.0164003	0.619924	0.311	0.289	1
AC058791.1	0.00568192	0.619918	0.158	0.124	1
UBE2R2	0.255413	0.616858	0.126	0.116	1
LRMP	0.386399	0.612386	0.154	0.149	1
MXD1	0.0583772	0.610306	0.107	0.087	1
GADD45B	0.000336711	0.610267	0.435	0.4	1
RAB11A	0.0284555	0.610113	0.253	0.23	1
TOMM20	0.00349522	0.609074	0.306	0.276	1
ALG13	0.0959134	0.607548	0.16	0.143	1
CSRP1	0.00228002	0.605966	0.106	0.071	1
HMGA1	0.0143447	0.6057	0.168	0.137	1
PLEKHO1	0.0295755	0.602964	0.155	0.129	1
SEC11C	0.00239366	0.602197	0.225	0.184	1
ATP1B1	0.101566	0.600421	0.102	0.085	1
UBE2B	0.000438816	0.599468	0.398	0.373	1
CRTAM	0.401216	0.598619	0.191	0.186	1
MIDN	0.0276564	0.598328	0.181	0.154	1
NCOA1	0.12664	0.597971	0.135	0.119	1
NINJ1	0.0439919	0.596518	0.136	0.112	1
GRPEL1	0.0106526	0.592532	0.131	0.1	1
ZBTB1	0.111506	0.590741	0.215	0.202	1
SRSF10	0.00218764	0.585988	0.299	0.263	1
VMA21	0.017261	0.582112	0.131	0.103	1
DNAJC9	0.0523693	0.582046	0.108	0.086	1
MARCKSL1	0.0702144	0.578566	0.104	0.084	1
MRPS12	0.0320284	0.578096	0.183	0.156	1
MOB4	0.0906499	0.574148	0.252	0.242	1
CCNT1	0.0763141	0.572628	0.108	0.089	1
CST3	0.0057407	0.57159	0.192	0.153	1
DDX21	0.0211885	0.570093	0.225	0.197	1
FOSB	0.000574156	0.569458	0.497	0.48	1
ETF1	0.169376	0.565349	0.159	0.147	1
FKBP4	0.123617	0.563525	0.101	0.084	1
SFT2D2	0.129538	0.562141	0.102	0.086	1
NASP	0.0026795	0.560609	0.273	0.236	1
CDV3	0.0121257	0.558249	0.276	0.249	1
DENND4A	0.274084	0.555309	0.143	0.133	1
STAT3	0.000744583	0.552546	0.341	0.305	1
RAB21	0.0699733	0.551774	0.173	0.152	1
ZNRD1	0.00708686	0.54855	0.216	0.18	1
TOP1	0.000708734	0.547334	0.294	0.25	1
LMO4	0.0135328	0.547307	0.209	0.178	1
PDE4B	0.018403	0.545631	0.315	0.3	1
CREBBP	0.107972	0.545524	0.111	0.094	1
AC004687.1	0.202566	0.541453	0.152	0.139	1
SQSTM1	0.00396178	0.539402	0.409	0.388	1
PLEKHA2	0.126156	0.537711	0.199	0.186	1
NFKB2	0.0738495	0.537479	0.129	0.108	1
C1QBP	0.00350577	0.536728	0.261	0.219	1
YPEL5	8.1e-05	0.536073	0.468	0.431	1
PTGES3	7.45e-06	0.535142	0.496	0.467	0.27865
COX16	0.0950142	0.534731	0.141	0.121	1
HIPK1	0.183882	0.53151	0.155	0.142	1
CEMIP2	0.00399389	0.530648	0.462	0.44	1
KDM6A	0.933999	0.529906	0.099	0.101	1
GNA13	0.324616	0.529884	0.157	0.15	1
RAB8B	0.0165714	0.528374	0.388	0.379	1
PHC3	0.25609	0.525388	0.12	0.108	1
GATAD2B	0.229984	0.523278	0.1	0.088	1
THUMPD3-AS1	0.0286872	0.522759	0.197	0.17	1
LRBA	0.705315	0.521499	0.115	0.114	1
TRAPPC4	0.105876	0.520702	0.155	0.137	1
GALNT2	0.040011	0.519496	0.128	0.103	1
CNOT6L	0.000251164	0.519476	0.496	0.465	1
SMNDC1	0.406928	0.518614	0.113	0.106	1
NUDT22	0.0413652	0.517212	0.141	0.116	1
NSMCE3	0.120966	0.516373	0.237	0.222	1
GNG2	0.228885	0.516289	0.287	0.291	1
MAP2K2	0.0223473	0.51394	0.314	0.295	1
CDK2AP2	0.00170655	0.51344	0.337	0.3	1
PRNP	0.194471	0.512847	0.128	0.113	1
NFKBID	0.0526657	0.511642	0.125	0.104	1
H2AFZ	3.98e-05	0.509862	0.584	0.589	1
ATG101	0.0472389	0.508737	0.124	0.1	1
ZFAS1	4.18e-05	0.508236	0.503	0.468	1
SAT1	0.00113979	0.505453	0.646	0.653	1
TBC1D5	0.60069	0.504186	0.103	0.1	1
TUBA1B	4.79e-05	0.504137	0.416	0.376	1
CALM1	1.43e-11	0.503212	0.834	0.838	5.35e-07
HERPUD2	0.0278966	0.502011	0.231	0.201	1
CMIP	0.144879	0.501723	0.215	0.202	1
CCDC85B	0.000263957	0.498231	0.363	0.316	1
PRDM2	0.0303734	0.497203	0.172	0.144	1
ODC1	0.306835	0.497184	0.122	0.112	1
ZEB2	0.996629	0.495484	0.282	0.311	1
SDF2L1	0.00776573	0.492592	0.228	0.192	1
SCOC	0.10596	0.492004	0.1	0.083	1
VMP1	0.0191676	0.489202	0.256	0.229	1
TUBA1A	0.0558596	0.487838	0.328	0.318	1
DCXR	0.242553	0.485582	0.277	0.274	1
RPS12	1.78e-41	0.485462	0.982	0.99	6.67e-37
GCHFR	0.956712	0.483193	0.163	0.171	1
IDI1	0.0297762	0.482741	0.32	0.303	1
PPP1R2	0.00884918	0.480822	0.432	0.419	1
TCF7	0.194235	0.475803	0.145	0.132	1
GABARAPL1	0.00691607	0.475641	0.413	0.394	1
DBF4	0.187014	0.475313	0.121	0.107	1
BCL7C	0.133973	0.474345	0.182	0.165	1
NME1	0.196729	0.474224	0.157	0.143	1
TMED1	0.100935	0.473758	0.102	0.084	1
BOD1L1	0.954839	0.473598	0.189	0.2	1
IGFLR1	0.140539	0.472061	0.155	0.141	1
TIMP1	0.135446	0.471955	0.146	0.129	1
CNIH4	0.510236	0.471942	0.113	0.108	1
SELENOW	0.000130483	0.471496	0.416	0.366	1
HLA-DRB1	0.577606	0.470812	0.226	0.251	1
FBXO11	0.420633	0.470217	0.113	0.107	1
OAT	0.419923	0.46951	0.109	0.102	1
BCL2L11	0.0290896	0.468935	0.155	0.128	1
BORCS7	0.168099	0.467004	0.108	0.092	1
NIFK	0.150777	0.464053	0.17	0.153	1
IFNGR1	0.150121	0.463775	0.222	0.214	1
SOD2	0.171824	0.463685	0.156	0.143	1
CDC42EP3	0.44914	0.462219	0.108	0.101	1
GTF2F2	0.401364	0.461243	0.102	0.094	1
SOS2	0.94976	0.46092	0.105	0.11	1
MCL1	0.000154429	0.457254	0.639	0.649	1
MAZ	0.272663	0.454708	0.177	0.166	1
GLRX5	0.186281	0.454529	0.16	0.145	1
ARF4	0.0440434	0.454264	0.275	0.257	1
ZPR1	0.229553	0.454009	0.101	0.088	1
RABIF	0.289266	0.453371	0.11	0.1	1
NBL1	0.0431959	0.452591	0.162	0.135	1
SS18L2	0.0385252	0.451571	0.238	0.214	1
FLNA	0.58081	0.451523	0.184	0.184	1
PSMB4	0.062605	0.450822	0.23	0.209	1
COA4	0.119382	0.449947	0.163	0.145	1
TBRG1	0.162428	0.449797	0.134	0.119	1
BCL2A1	0.172703	0.448993	0.105	0.091	1
AC020916.1	0.00528134	0.446107	0.223	0.186	1
HSPA5	0.000985125	0.4458	0.498	0.482	1
SNHG7	0.120801	0.444636	0.248	0.231	1
NFKB1	0.0723178	0.444026	0.272	0.256	1
MT-CO3	1.77e-12	0.4423	0.975	0.997	6.62e-08
PRMT9	0.00785392	0.441505	0.233	0.196	1
RBM8A	4.71e-06	0.441394	0.552	0.512	0.176078
MRPS26	0.519917	0.441203	0.154	0.152	1
PTMS	0.394184	0.440528	0.199	0.194	1
MEX3C	0.245542	0.440237	0.112	0.1	1
MTHFS	0.202394	0.438429	0.112	0.097	1
TXNRD1	0.53839	0.437407	0.114	0.108	1
GNAI2	0.00170017	0.43649	0.355	0.318	1
HLA-DRA	0.742924	0.435129	0.315	0.333	1
SIVA1	0.13486	0.433599	0.27	0.257	1
BAG1	0.0675494	0.432595	0.216	0.193	1
NACA	5.97e-20	0.43211	0.908	0.911	2.23e-15
CDYL	0.226368	0.431749	0.101	0.088	1
CDK4	0.0871018	0.431628	0.103	0.084	1
H2AFX	0.204381	0.4307	0.166	0.15	1
AC100810.1	0.506952	0.429602	0.101	0.095	1
TNFSF14	0.416915	0.429516	0.154	0.148	1
CNOT2	0.383699	0.427697	0.289	0.291	1
MT-ND4	2.33e-17	0.427266	0.969	0.992	8.7e-13
TAF1D	0.358058	0.425687	0.321	0.32	1
MT2A	0.497074	0.425597	0.383	0.394	1
RPL5	1.84e-18	0.423175	0.921	0.917	6.9e-14
CHD2	0.0994798	0.422815	0.27	0.255	1
YES1	0.462382	0.42207	0.173	0.193	1
ATP2B4	0.744157	0.421711	0.099	0.107	1
RAB5IF	0.0117857	0.419921	0.33	0.298	1
SAR1B	0.36147	0.418515	0.147	0.139	1
C12orf57	0.0179067	0.417931	0.308	0.275	1
CLEC2B	1.49e-05	0.417875	0.775	0.782	0.557777
RLF	0.790228	0.417713	0.118	0.127	1
MRPL27	0.675713	0.416062	0.124	0.121	1
COQ10B	0.3313	0.415974	0.189	0.182	1
CAPS	0.149144	0.415868	0.127	0.111	1
FLYWCH2	0.213445	0.415686	0.104	0.091	1
CDKN1B	0.114798	0.414676	0.338	0.333	1
DUSP1	0.0277674	0.414571	0.742	0.81	1
PABPN1	0.867235	0.414294	0.163	0.169	1
RPS9	1.59e-34	0.414099	0.968	0.972	5.93e-30
POLR2A	0.862233	0.413956	0.118	0.118	1
USP22	0.566063	0.413781	0.11	0.105	1
WDR74	0.868031	0.413563	0.116	0.117	1
GPS2	0.42614	0.412151	0.12	0.112	1
GADD45A	0.228934	0.411918	0.145	0.132	1
KIF2A	0.204594	0.41029	0.204	0.191	1
HBP1	0.561782	0.410111	0.176	0.177	1
LEPROTL1	0.0323595	0.410007	0.531	0.547	1
ARHGAP26	0.911571	0.409117	0.132	0.137	1
TLE3	0.326621	0.408557	0.102	0.092	1
RC3H2	0.514841	0.407898	0.102	0.097	1
CCT5	0.0530259	0.407789	0.24	0.215	1
TRPC4AP	0.517372	0.407403	0.113	0.107	1
HSPB1	0.783349	0.407202	0.374	0.418	1
RPS3A	1.01e-38	0.403925	0.98	0.986	3.77e-34
CHST11	0.517384	0.403852	0.262	0.266	1
MRPL20	0.0525574	0.401877	0.312	0.293	1
SKI	0.671145	0.401161	0.113	0.123	1
KLRF1	0.0039108	0.400826	0.432	0.399	1
MXD4	0.329028	0.400714	0.197	0.189	1
SPCS3	0.465862	0.399775	0.261	0.266	1
PSMD14	0.173836	0.398022	0.187	0.169	1
SNHG25	0.0659215	0.397031	0.105	0.084	1
LSM10	0.455265	0.396561	0.186	0.182	1
CD59	0.795794	0.396138	0.121	0.121	1
ZDHHC3	0.195085	0.396026	0.111	0.096	1
RPL13	1.15e-49	0.394947	0.996	0.997	4.31e-45
CYSTM1	0.247359	0.393571	0.194	0.182	1
NUP98	0.982949	0.392936	0.105	0.108	1
SF3B4	0.345803	0.39224	0.122	0.112	1
SDF2	0.235581	0.391605	0.191	0.177	1
SBDS	0.224715	0.391182	0.222	0.21	1
MYLIP	0.609605	0.390866	0.166	0.165	1
CEBPD	0.0382915	0.389629	0.494	0.497	1
CCDC32	0.198446	0.389403	0.121	0.106	1
PRDX1	0.223798	0.389214	0.267	0.26	1
NCBP2	0.233148	0.387831	0.152	0.138	1
NFKBIB	0.786039	0.387817	0.111	0.111	1
TGS1	0.715396	0.387743	0.102	0.1	1
TCP1	0.102059	0.386871	0.257	0.241	1
TENT4B	0.942164	0.386672	0.099	0.103	1
NDEL1	0.775873	0.386627	0.103	0.102	1
BRAF	0.145989	0.38637	0.163	0.147	1
DTD1	0.640453	0.385961	0.108	0.105	1
IFI6	0.639134	0.385949	0.157	0.154	1
ST8SIA4	0.861847	0.383635	0.141	0.149	1
RPL19	1.22e-34	0.383436	0.985	0.99	4.55e-30
RPL29	6.71e-25	0.383162	0.966	0.979	2.51e-20
RPL18	8.93e-25	0.383157	0.969	0.97	3.34e-20
SELENOS	0.237405	0.382623	0.256	0.246	1
CCDC59	0.280695	0.381705	0.214	0.204	1
RAB2A	0.0918206	0.381432	0.314	0.299	1
MGAT4A	0.302723	0.379878	0.166	0.155	1
RPAIN	0.928602	0.379449	0.122	0.126	1
MRPS23	0.231417	0.378938	0.108	0.096	1
JPT1	0.0097348	0.378307	0.292	0.256	1
RIT1	0.452546	0.376552	0.107	0.099	1
LUC7L2	0.536598	0.376185	0.174	0.172	1
EZR	0.498859	0.374462	0.488	0.532	1
EIF1AX	0.174931	0.374215	0.419	0.432	1
C1orf52	0.765731	0.373623	0.116	0.115	1
PACS1	0.532564	0.373305	0.124	0.137	1
MTPN	0.369949	0.37304	0.236	0.231	1
EIF2S1	0.619129	0.372172	0.15	0.146	1
RPL8	1.9e-23	0.371511	0.959	0.968	7.09e-19
USF2	0.316603	0.371509	0.168	0.158	1
RPL30	3.89e-29	0.370436	0.984	0.99	1.45e-24
ZNF267	0.652811	0.370134	0.105	0.113	1
NFE2L2	0.155418	0.369394	0.329	0.33	1
STIP1	0.0760784	0.367872	0.219	0.197	1
IRF2BP2	0.190744	0.367862	0.201	0.187	1
RNF139	0.494332	0.364858	0.172	0.167	1
PSMD7	0.435641	0.363715	0.244	0.241	1
IGFBP7	0.368846	0.363528	0.189	0.181	1
SPRY2	0.840485	0.362518	0.16	0.162	1
MAP1LC3B	0.0974447	0.36243	0.451	0.459	1
MAT2A	0.252951	0.360326	0.17	0.157	1
GNB1	0.293661	0.359904	0.189	0.179	1
UBE2F	0.180489	0.359873	0.188	0.171	1
GNAI3	0.364045	0.358543	0.244	0.241	1
SNHG9	0.519692	0.358311	0.141	0.134	1
CIB1	0.0012113	0.358068	0.534	0.529	1
CPD	0.817602	0.3579	0.105	0.104	1
PSMB5	0.204042	0.357827	0.131	0.116	1
JARID2	0.469892	0.357436	0.173	0.169	1
MTHFD2	0.532234	0.356688	0.154	0.148	1
OGFR	0.877537	0.35654	0.144	0.145	1
ZC3HAV1	0.822639	0.354686	0.279	0.291	1
STARD7	0.822809	0.354283	0.132	0.133	1
TBX21	0.553471	0.352869	0.11	0.105	1
SLC2A3	0.257146	0.351522	0.361	0.362	1
GOSR1	0.626163	0.35028	0.113	0.109	1
EMC6	0.186128	0.349499	0.17	0.153	1
PHB	0.113613	0.349378	0.248	0.227	1
ALKBH7	0.332206	0.348828	0.188	0.18	1
CHMP3	0.356601	0.346851	0.13	0.119	1
SEC61B	0.00203543	0.345457	0.535	0.534	1
FAM53C	0.969066	0.345193	0.118	0.122	1
ARL1	0.292502	0.344914	0.115	0.103	1
TYMP	0.15357	0.344647	0.208	0.19	1
RNF114	0.513574	0.343866	0.145	0.161	1
CTSZ	0.238608	0.343844	0.124	0.11	1
CCND2	0.129735	0.343597	0.367	0.357	1
BORCS5	0.118533	0.342513	0.113	0.096	1
SRP54	0.378969	0.341704	0.188	0.178	1
NOL7	0.582877	0.341419	0.262	0.271	1
MT-ND5	0.000114807	0.341001	0.79	0.859	1
RELA	0.948516	0.340561	0.1	0.102	1
ZFP36L1	0.0546362	0.339677	0.365	0.354	1
INSIG1	0.828599	0.339191	0.134	0.134	1
ZNF24	0.521538	0.339017	0.117	0.111	1
XBP1	0.0832223	0.338777	0.303	0.288	1
REX1BD	0.0794029	0.33861	0.328	0.313	1
IFI27	0.426636	0.338299	0.112	0.104	1
XCL1	0.884549	0.338151	0.537	0.593	1
LAGE3	0.380623	0.336851	0.148	0.138	1
UGCG	0.354355	0.336777	0.089	0.102	1
OSER1	0.970813	0.336726	0.18	0.19	1
AGO2	0.620782	0.336515	0.191	0.209	1
DNAJB6	0.183491	0.335979	0.504	0.537	1
CCDC107	0.915026	0.335884	0.251	0.271	1
RAB10	0.432586	0.335652	0.206	0.198	1
RBM33	0.996235	0.33497	0.157	0.162	1
BZW1	0.0684891	0.334953	0.472	0.482	1
SLA2	0.73604	0.334479	0.348	0.366	1
GTPBP6	0.922174	0.333708	0.116	0.12	1
NCOA2	0.48834	0.333392	0.092	0.104	1
IMP3	0.206275	0.333222	0.213	0.198	1
INTS6	0.590899	0.332768	0.239	0.239	1
LITAF	1.83e-05	0.33233	0.565	0.504	0.685112
PHACTR2	0.853261	0.331887	0.097	0.101	1
SPOCK2	0.295446	0.331885	0.128	0.116	1
GNL3	0.209026	0.33032	0.154	0.137	1
MRPL40	0.891795	0.329721	0.137	0.139	1
MBNL1	0.890735	0.329485	0.503	0.549	1
SKIL	0.869553	0.329206	0.341	0.367	1
CCT3	0.096046	0.329014	0.29	0.277	1
CHCHD3	0.531922	0.328879	0.14	0.134	1
KLF6	0.156551	0.328748	0.61	0.651	1
AFF4	0.760051	0.328195	0.152	0.154	1
RPS5	8.06e-16	0.325434	0.932	0.949	3.01e-11
TFAM	0.519815	0.32543	0.121	0.114	1
SDCBP	0.164518	0.324759	0.482	0.497	1
PSMD12	0.703861	0.323411	0.153	0.151	1
EFHD2	0.853158	0.323154	0.28	0.296	1
RPL24	7.46e-17	0.32308	0.94	0.961	2.79e-12
RUNX3	0.0579057	0.322395	0.468	0.468	1
NEAT1	0.119316	0.321417	0.686	0.741	1
MYC	0.485372	0.321105	0.102	0.096	1
LYST	0.855171	0.320957	0.319	0.344	1
ISG20	0.108554	0.320922	0.471	0.467	1
FDX1	0.806858	0.320875	0.198	0.2	1
AKIRIN1	0.616333	0.319687	0.185	0.184	1
ENY2	0.0483941	0.318857	0.348	0.329	1
YDJC	0.247245	0.31752	0.12	0.106	1
WDR46	0.838096	0.317264	0.104	0.103	1
TMEM70	0.742889	0.316547	0.099	0.105	1
ARCN1	0.363118	0.316121	0.149	0.138	1
SPTAN1	0.489979	0.31595	0.173	0.167	1
CLPP	0.236713	0.315897	0.169	0.153	1
RPL10	9.74e-31	0.314234	0.998	0.998	3.64e-26
RPL14	1.75e-14	0.314067	0.937	0.956	6.54e-10
SNRPA1	0.5833	0.313409	0.163	0.158	1
SLC25A36	0.724974	0.313139	0.16	0.161	1
PPP1R10	0.840517	0.312368	0.215	0.222	1
AURKAIP1	0.24423	0.312086	0.338	0.333	1
NMRK1	0.388631	0.311742	0.174	0.198	1
JMJD6	0.537906	0.311702	0.257	0.257	1
NEPRO	0.727728	0.311498	0.113	0.11	1
SNU13	0.0257512	0.311459	0.442	0.431	1
MLEC	0.496441	0.311125	0.165	0.159	1
JAK3	0.210869	0.310687	0.116	0.101	1
NSA2	0.107068	0.310294	0.309	0.296	1
ARRDC3	0.0220286	0.310236	0.183	0.231	1
GPN1	0.671122	0.310023	0.108	0.104	1
EXOSC6	0.578548	0.310021	0.121	0.116	1
CD320	0.306758	0.30951	0.115	0.102	1
PPP2CA	0.732731	0.309084	0.256	0.263	1
PDCD5	0.218784	0.308832	0.224	0.212	1
N4BP1	0.938559	0.308726	0.157	0.16	1
ACAP2	0.673276	0.308118	0.189	0.206	1
CAPRIN1	0.278669	0.307774	0.15	0.137	1
CCT2	0.449858	0.307324	0.238	0.238	1
GSTO1	0.694968	0.306595	0.254	0.259	1
FNDC3B	0.770953	0.305729	0.118	0.124	1
UCHL5	0.439975	0.305499	0.115	0.106	1
CD69	0.926764	0.304355	0.765	0.873	1
STK24	0.505605	0.303653	0.09	0.1	1
TGFBR2	0.666921	0.302827	0.165	0.178	1
PERP	0.981527	0.301419	0.102	0.104	1
TOB2	0.338851	0.301138	0.118	0.107	1
MAFF	0.525841	0.300933	0.27	0.273	1
SF3A1	0.990137	0.299817	0.099	0.101	1
LMNB1	0.646784	0.299427	0.176	0.193	1
PRELID3B	0.804648	0.299009	0.117	0.123	1
COPS3	0.719783	0.298792	0.143	0.14	1
PPP2R5C	0.220738	0.298205	0.39	0.397	1
MRPL54	0.881508	0.298141	0.261	0.274	1
SH2D1B	0.842147	0.298029	0.335	0.356	1
RPS24	1.93e-18	0.297661	0.98	0.984	7.22e-14
PIK3AP1	0.661339	0.296836	0.152	0.149	1
SSH2	0.982192	0.29677	0.196	0.205	1
NAA38	0.141889	0.29671	0.258	0.239	1
USP9X	0.846821	0.296089	0.125	0.126	1
RPS23	6.51e-16	0.294963	0.976	0.983	2.43e-11
RPS7	3.61e-17	0.29473	0.968	0.99	1.35e-12
YME1L1	0.752405	0.293643	0.201	0.203	1
IRAK4	0.686896	0.293046	0.121	0.117	1
ABHD2	0.946321	0.292956	0.159	0.162	1
ZFYVE28	0.983896	0.29263	0.128	0.133	1
SOD1	0.116931	0.29262	0.519	0.536	1
GOPC	0.950397	0.292515	0.128	0.13	1
CYTH1	0.66222	0.291626	0.147	0.16	1
COMMD4	0.713236	0.290963	0.121	0.117	1
POLR2L	0.017653	0.29047	0.561	0.599	1
LIMS1	0.749298	0.290453	0.195	0.197	1
TNFRSF1B	0.627488	0.289595	0.254	0.259	1
HNRNPH3	0.422174	0.289287	0.251	0.245	1
IST1	0.852432	0.289278	0.137	0.143	1
LUZP1	0.920822	0.288575	0.163	0.165	1
SLBP	0.705875	0.287235	0.206	0.22	1
POLE3	0.862413	0.286943	0.119	0.119	1
MGAT5	0.700284	0.284922	0.094	0.101	1
UBASH3B	0.192529	0.284087	0.13	0.113	1
FAM133B	0.702336	0.283649	0.259	0.263	1
RHEB	0.876583	0.282956	0.227	0.242	1
RPS2	3.36e-18	0.282158	0.979	0.991	1.26e-13
RPS3	2.21e-15	0.282008	0.992	0.994	8.27e-11
PSMB6	0.776344	0.28149	0.35	0.37	1
PHB2	0.477231	0.281179	0.21	0.205	1
GSPT1	0.895747	0.280757	0.26	0.273	1
EIF1	1.19e-10	0.280662	0.978	0.986	4.46e-06
RNF19A	0.470758	0.27978	0.377	0.391	1
CIAO1	0.440524	0.279171	0.132	0.124	1
H3F3A	1.42e-07	0.279126	0.897	0.928	0.00531955
TMEM259	0.573737	0.278962	0.16	0.175	1
ITGB1BP1	0.542625	0.27887	0.184	0.179	1
ELOF1	0.634906	0.278476	0.157	0.155	1
HNRNPL	0.500578	0.278255	0.157	0.152	1
EGR1	0.521309	0.278052	0.115	0.127	1
GBP5	0.239709	0.277333	0.157	0.182	1
RPS19BP1	0.403075	0.277259	0.327	0.329	1
PFDN6	0.688122	0.276266	0.171	0.168	1
UBE2A	0.966146	0.275687	0.211	0.223	1
UBE2K	0.585779	0.274328	0.168	0.183	1
COMMD5	0.551153	0.271993	0.112	0.105	1
WAC	0.615065	0.271983	0.232	0.232	1
CHIC2	0.719308	0.271901	0.245	0.251	1
GRK2	0.536089	0.270916	0.222	0.217	1
SURF2	0.832539	0.270768	0.103	0.108	1
MRFAP1L1	0.803669	0.270429	0.117	0.115	1
ISCU	0.706246	0.270156	0.309	0.324	1
CDKN2C	0.299667	0.269957	0.138	0.155	1
UBQLN1	0.621244	0.269817	0.101	0.109	1
COMTD1	0.908542	0.269617	0.105	0.109	1
RAB14	0.72296	0.269516	0.202	0.202	1
SRM	0.269358	0.268969	0.201	0.188	1
TNIP2	0.342795	0.268837	0.126	0.115	1
PRKCH	0.248632	0.268286	0.404	0.469	1
PEBP1	0.429768	0.268285	0.341	0.349	1
KRAS	0.901604	0.268003	0.214	0.223	1
BID	0.703731	0.26787	0.164	0.161	1
RPL36AL	0.00129795	0.267397	0.813	0.839	1
TOPORS	0.820782	0.267255	0.127	0.125	1
CD55	0.543859	0.26664	0.299	0.303	1
PPP2R2B	0.682908	0.26655	0.105	0.113	1
RNF4	0.824636	0.266156	0.1	0.104	1
PFDN1	0.622089	0.266074	0.152	0.147	1
UBALD2	0.150212	0.266064	0.309	0.292	1
CDC42SE2	0.350517	0.265955	0.455	0.478	1
TMEM170A	0.888524	0.265192	0.113	0.117	1
AKIRIN2	0.821972	0.265121	0.18	0.19	1
KLF13	0.816418	0.264786	0.218	0.222	1
GNG5	0.144831	0.264405	0.458	0.469	1
SERP1	0.146424	0.264206	0.519	0.541	1
PPP6R3	0.98097	0.263855	0.111	0.115	1
MRPS6	0.895871	0.263057	0.358	0.379	1
MRPL12	0.76277	0.262972	0.11	0.107	1
CMC2	0.610953	0.262785	0.229	0.228	1
GNL1	0.731745	0.261311	0.113	0.111	1
ELP2	0.608215	0.260154	0.105	0.114	1
PDCD6	0.466777	0.259741	0.275	0.268	1
PRPF31	0.948394	0.259532	0.157	0.159	1
PEX2	0.72044	0.258514	0.145	0.142	1
PPA1	0.956053	0.258178	0.213	0.216	1
REXO2	0.395224	0.258176	0.131	0.12	1
ANKRD28	0.613116	0.258075	0.141	0.15	1
EMC7	0.916627	0.257558	0.21	0.22	1
PARL	0.880017	0.257147	0.113	0.113	1
GPX4	0.026823	0.256244	0.502	0.5	1
MTERF4	0.654132	0.256117	0.099	0.106	1
BTG3	0.96543	0.255993	0.16	0.162	1
STIM1	0.389006	0.254358	0.088	0.1	1
TTC39C	0.873102	0.254338	0.252	0.262	1
MRPL32	0.979294	0.254274	0.121	0.123	1
SYTL3	0.713525	0.254259	0.489	0.517	1
MYDGF	0.685077	0.2528	0.319	0.333	1
RNF168	0.87416	0.252762	0.18	0.182	1
AC243829.4	0.884316	0.252709	0.145	0.152	1
CYCS	0.459073	0.252276	0.483	0.508	1
NGDN	0.42049	0.252084	0.099	0.112	1
ANKRD17	0.865739	0.251727	0.108	0.108	1
ARID2	0.594424	0.248953	0.101	0.096	1
AC026979.2	0.205856	0.248776	0.142	0.166	1
UBE2E3	0.606948	0.248514	0.176	0.191	1
HMCES	0.733861	0.248472	0.106	0.112	1
GNLY	7.37e-11	0.24818	0.819	0.775	2.76e-06
MBP	0.468468	0.248044	0.382	0.39	1
RHOH	0.924021	0.246908	0.398	0.427	1
EIF1B	0.830542	0.246906	0.305	0.321	1
SKAP1	0.754907	0.246721	0.396	0.425	1
PSMD13	0.934064	0.246405	0.293	0.306	1
RPL9	1.25e-09	0.24553	0.96	0.973	4.69e-05
STK39	0.744863	0.245239	0.106	0.112	1
PLEKHA3	0.713201	0.245106	0.121	0.117	1
STAG2	0.931839	0.245059	0.261	0.28	1
BRMS1	0.990518	0.244713	0.114	0.116	1
NOP56	0.996093	0.244196	0.203	0.21	1
PRMT1	0.877494	0.2437	0.222	0.227	1
POLR2H	0.683483	0.243698	0.126	0.121	1
RNF7	0.56806	0.243623	0.316	0.322	1
JUNB	0.469891	0.243063	0.745	0.83	1
REL	0.019134	0.242737	0.543	0.54	1
NUDT4	0.17805	0.242489	0.128	0.152	1
LYAR	0.928115	0.24127	0.137	0.141	1
ADRM1	0.777792	0.241248	0.24	0.246	1
MPHOSPH8	0.995982	0.240254	0.31	0.326	1
PLAC8	0.714303	0.24016	0.203	0.202	1
SRPK2	0.948693	0.239836	0.191	0.199	1
DNPH1	0.571159	0.239742	0.157	0.151	1
CYB561D2	0.549099	0.239694	0.134	0.127	1
RRP1B	0.681192	0.239666	0.1	0.096	1
MRPL41	0.768185	0.239457	0.284	0.291	1
CDC26	0.902879	0.239315	0.218	0.227	1
CTDNEP1	0.782518	0.239069	0.137	0.135	1
P2RY10	0.549776	0.238977	0.144	0.157	1
UBE2G2	0.708408	0.238889	0.102	0.098	1
UBB	0.00369339	0.238539	0.907	0.949	1
PNPLA8	0.880352	0.23853	0.163	0.169	1
ATP8A1	0.534268	0.236667	0.168	0.184	1
TGOLN2	0.853023	0.236448	0.235	0.24	1
BOLA3	0.649188	0.236293	0.105	0.101	1
SSR4	0.00169871	0.235348	0.673	0.688	1
SNAPC5	0.605869	0.234849	0.098	0.105	1
CFAP298	0.778419	0.234503	0.108	0.106	1
SLFN12L	0.353449	0.23431	0.115	0.131	1
SFMBT2	0.612649	0.234256	0.153	0.167	1
RPS21	3.34e-05	0.23393	0.921	0.957	1
MRPL11	0.76335	0.233773	0.16	0.159	1
PQBP1	0.950559	0.233763	0.144	0.146	1
NDUFS5	0.236795	0.233679	0.607	0.648	1
YPEL3	0.706902	0.233042	0.321	0.34	1
PSMD9	0.56792	0.232929	0.183	0.178	1
CXCR4	0.0220405	0.232799	0.848	0.874	1
ECHS1	0.843031	0.231991	0.229	0.232	1
LCMT1	0.961427	0.231674	0.099	0.1	1
RABAC1	0.0911865	0.230819	0.55	0.569	1
SUDS3	0.896656	0.230341	0.102	0.105	1
PDE7A	0.329453	0.229259	0.267	0.303	1
ANKRD13D	0.646975	0.229172	0.105	0.113	1
EXOSC3	0.91862	0.228156	0.109	0.112	1
EDF1	0.00376469	0.228107	0.683	0.703	1
LYRM2	0.766853	0.227808	0.101	0.107	1
SAP18	0.414984	0.226616	0.564	0.599	1
CD3E	0.203016	0.226152	0.267	0.253	1
MPHOSPH10	0.794305	0.225775	0.118	0.116	1
SMIM12	0.717806	0.225603	0.146	0.143	1
ATG5	0.982867	0.225267	0.154	0.157	1
TPRKB	0.695063	0.22511	0.12	0.128	1
TXNL1	0.683173	0.224905	0.244	0.261	1
MAP7D1	0.831614	0.224743	0.129	0.129	1
SCGB2A1	0.00668456	0.223807	0.232	0.309	1
RNF149	0.73125	0.223054	0.181	0.19	1
MT-ND6	0.382284	0.222712	0.104	0.095	1
PRDX2	0.731117	0.222106	0.287	0.294	1
SYS1	0.784179	0.222011	0.108	0.106	1
CSGALNACT2	0.633409	0.221986	0.099	0.107	1
ASAP1	0.736555	0.221863	0.131	0.139	1
MRPL36	0.948851	0.221733	0.157	0.16	1
TM9SF3	0.476333	0.221115	0.209	0.202	1
MAP2K3	0.606609	0.220855	0.175	0.169	1
RIN3	0.782001	0.22083	0.199	0.199	1
CNPY2	0.499517	0.220731	0.247	0.24	1
VPS37B	0.377383	0.219936	0.403	0.41	1
SPAG9	0.907928	0.21934	0.149	0.153	1
HCFC1R1	0.359347	0.218994	0.102	0.091	1
PPP1R15A	0.744971	0.218819	0.415	0.443	1
OTULIN	0.949545	0.218001	0.184	0.19	1
ADGRG3	0.883424	0.217625	0.197	0.198	1
GFOD1	0.809042	0.217475	0.217	0.218	1
TSNAX	0.743439	0.216626	0.134	0.142	1
MT-ND2	0.0940962	0.21574	0.914	0.972	1
SF3B6	0.773395	0.214458	0.384	0.399	1
RGS10	0.654755	0.213873	0.188	0.185	1
SVIP	0.876088	0.213143	0.177	0.183	1
STRAP	0.494017	0.213031	0.259	0.288	1
FAU	8.61e-11	0.212437	0.969	0.978	3.22e-06
SLF1	0.835543	0.212357	0.109	0.107	1
LDHA	0.0443562	0.211279	0.692	0.733	1
MAPK1IP1L	0.44354	0.210858	0.193	0.211	1
EIF3J	0.983435	0.210629	0.261	0.27	1
NFKBIZ	0.249659	0.209662	0.263	0.247	1
TRAPPC2L	0.755584	0.209419	0.164	0.173	1
NSMCE2	0.625412	0.208972	0.093	0.1	1
CAPNS1	0.751417	0.207871	0.206	0.218	1
NT5C3A	0.858384	0.207678	0.15	0.155	1
CLEC2D	0.899813	0.207428	0.152	0.156	1
MT-CO1	3.95e-11	0.205947	0.982	0.999	1.48e-06
HAGH	0.805735	0.205742	0.151	0.157	1
HIPK2	0.15883	0.205511	0.117	0.139	1
TAGAP	0.662649	0.205485	0.367	0.396	1
R3HDM4	0.993219	0.204923	0.115	0.116	1
RPL28	1.21e-12	0.204809	0.983	0.994	4.54e-08
LTB	0.0119117	0.203542	0.293	0.361	1
PRDX6	0.570078	0.203402	0.431	0.476	1
IRF7	0.935987	0.202818	0.145	0.149	1
S1PR4	0.118003	0.202802	0.181	0.214	1
COMMD1	0.475724	0.202528	0.132	0.145	1
UCP2	0.720844	0.202397	0.27	0.293	1
FAF1	0.884942	0.201284	0.102	0.106	1
PRKD3	0.431199	0.20109	0.157	0.174	1
H3F3B	0.115025	0.201055	0.966	0.977	1
SMU1	0.645033	0.200951	0.118	0.124	1
TXNL4A	0.709833	0.200864	0.188	0.198	1
ZBTB7A	0.726213	0.200439	0.137	0.145	1
CTSB	0.536983	0.200314	0.129	0.121	1
CLASP1	0.524893	0.200308	0.09	0.1	1
S100A10	0.365235	0.199284	0.612	0.639	1
TKT	0.927469	0.199003	0.228	0.236	1
TSSC4	0.43303	0.19888	0.136	0.151	1
REPIN1	0.576903	0.198695	0.102	0.111	1
GABARAP	0.638376	0.198634	0.326	0.349	1
HEBP2	0.607576	0.197901	0.16	0.173	1
CISD2	0.356105	0.197725	0.16	0.179	1
TBC1D2B	0.862253	0.197388	0.117	0.12	1
PHTF1	0.789605	0.197289	0.103	0.108	1
FCMR	0.925648	0.196918	0.138	0.141	1
PDXK	0.484929	0.19675	0.116	0.128	1
H2AFV	0.818901	0.196725	0.374	0.398	1
NCR3	0.890397	0.196536	0.231	0.241	1
RPL3	5.7e-08	0.19627	0.987	0.992	0.00213002
FOXN3	0.859358	0.196076	0.183	0.19	1
LMAN1	0.947219	0.195565	0.189	0.193	1
RPS27L	0.680053	0.195542	0.391	0.43	1
AK6	0.376746	0.195349	0.089	0.1	1
LAP3	0.920464	0.195002	0.137	0.137	1
BTG1	0.0264386	0.194606	0.979	0.994	1
NUFIP2	0.390827	0.19433	0.196	0.221	1
XCL2	7.65e-10	0.194292	0.653	0.846	2.86e-05
STK4	0.820364	0.194257	0.593	0.676	1
SFSWAP	0.685311	0.194251	0.118	0.124	1
DTNBP1	0.978807	0.194161	0.102	0.104	1
APRT	0.17138	0.193597	0.519	0.545	1
FUNDC2	0.78377	0.193239	0.142	0.149	1
NDFIP1	0.686236	0.192964	0.254	0.276	1
IFRD1	0.328935	0.192874	0.244	0.232	1
NDUFV2	0.490718	0.192679	0.272	0.297	1
PHLDA1	0.557169	0.192257	0.187	0.203	1
ATAD2B	0.516755	0.191485	0.094	0.104	1
RPS4X	2.54e-11	0.191465	0.992	0.991	9.48e-07
IDS	0.969146	0.190738	0.297	0.311	1
PPP2R2A	0.978329	0.190647	0.176	0.181	1
RPS19	5.41e-11	0.189992	0.998	0.996	2.02e-06
FBXW7	0.413608	0.189687	0.093	0.105	1
PRELID1	0.59052	0.189348	0.447	0.471	1
ENSA	0.801283	0.189048	0.419	0.453	1
NOC2L	0.381388	0.18894	0.118	0.132	1
UBAC2	0.382492	0.188669	0.195	0.217	1
MRPS31	0.917018	0.18835	0.121	0.124	1
SCAND1	0.800573	0.187778	0.319	0.341	1
CHCHD1	0.820347	0.187484	0.138	0.145	1
GRB2	0.475775	0.186832	0.231	0.258	1
MZT1	0.548963	0.186764	0.106	0.116	1
C12orf65	0.502458	0.186694	0.128	0.14	1
GABPB1-AS1	0.526863	0.18606	0.202	0.22	1
FAM43A	0.596848	0.185745	0.102	0.111	1
EIF3B	0.268588	0.185621	0.116	0.135	1
PIM1	0.888171	0.185446	0.299	0.315	1
FOXP1	0.230155	0.185363	0.235	0.268	1
EMD	0.508793	0.185335	0.139	0.153	1
ACAA1	0.93694	0.183705	0.135	0.139	1
SZRD1	0.961032	0.183598	0.152	0.153	1
TM2D3	0.662971	0.183569	0.165	0.175	1
PTBP1	0.496032	0.182637	0.17	0.185	1
NDUFAF3	0.918281	0.182329	0.254	0.259	1
RNH1	0.960952	0.182277	0.21	0.214	1
ARIH2	0.988342	0.181496	0.138	0.14	1
ILKAP	0.892574	0.181154	0.136	0.14	1
PPP1R35	0.354921	0.181005	0.143	0.16	1
NAMPT	0.553226	0.180943	0.178	0.197	1
SSR3	0.857938	0.180576	0.234	0.244	1
MED30	0.0799908	0.180497	0.146	0.178	1
GBP2	0.762778	0.180061	0.279	0.287	1
CUL3	0.544706	0.180022	0.181	0.198	1
GTF3C6	0.42193	0.179965	0.211	0.235	1
VDAC2	0.646667	0.179613	0.338	0.345	1
FAM172A	0.858057	0.179566	0.123	0.128	1
TSPAN5	0.681757	0.179169	0.135	0.132	1
ZNF622	0.60941	0.178938	0.121	0.129	1
SLC7A6OS	0.507208	0.178059	0.102	0.112	1
GGA2	0.485704	0.177991	0.138	0.151	1
AKAP8L	0.364116	0.177795	0.116	0.132	1
BCL2	0.863903	0.177075	0.178	0.18	1
RPLP1	9.34e-10	0.176993	0.998	0.997	3.49e-05
SNRPB	0.288402	0.176848	0.509	0.532	1
SND1	0.954239	0.176841	0.11	0.112	1
B4GALT1	0.220178	0.176216	0.272	0.259	1
YWHAB	0.94917	0.175476	0.494	0.538	1
SYPL1	0.988936	0.174999	0.132	0.134	1
SURF1	0.521236	0.17474	0.135	0.128	1
ABCE1	0.508915	0.174457	0.116	0.127	1
VPS4B	0.831274	0.174149	0.189	0.189	1
FXR1	0.753403	0.17383	0.186	0.195	1
TRADD	0.954238	0.17363	0.108	0.109	1
MRPL51	0.659869	0.173208	0.335	0.342	1
TXNDC17	0.756187	0.172706	0.156	0.163	1
C19orf53	0.755418	0.172213	0.458	0.486	1
CCT4	0.707536	0.172136	0.319	0.341	1
TRIAP1	0.898477	0.171889	0.102	0.1	1
WBP2	0.72643	0.171572	0.133	0.14	1
RACK1	2.34e-05	0.171262	0.909	0.945	0.876073
POLR2K	0.830389	0.171204	0.372	0.394	1
BUD31	0.288394	0.170628	0.325	0.369	1
IP6K1	0.865684	0.170485	0.105	0.109	1
IMP4	0.917959	0.170147	0.115	0.117	1
PTPN7	0.608706	0.17007	0.327	0.355	1
RPS8	8.85e-08	0.170004	0.963	0.983	0.00330756
S100A11	0.181967	0.169951	0.664	0.704	1
USP15	0.866984	0.169924	0.294	0.308	1
CLTB	0.536021	0.168805	0.254	0.275	1
FNIP1	0.472423	0.168237	0.161	0.176	1
BABAM2	0.48436	0.168047	0.105	0.116	1
ATP1A1	0.974484	0.167919	0.183	0.186	1
MRFAP1	0.842004	0.167859	0.339	0.353	1
SUGT1	0.284734	0.167777	0.167	0.191	1
COMT	0.853001	0.16768	0.144	0.149	1
TMEM14C	0.236679	0.167561	0.2	0.227	1
TRAPPC10	0.963759	0.167502	0.181	0.186	1
MRPS34	0.421633	0.167335	0.244	0.267	1
CSNK1D	0.723724	0.167303	0.235	0.248	1
AIP	0.435515	0.166651	0.253	0.28	1
ATP6V1D	0.673206	0.166574	0.164	0.173	1
RDH14	0.552758	0.166402	0.095	0.104	1
PHF1	0.372961	0.165908	0.101	0.114	1
PHF20	0.440571	0.165609	0.286	0.313	1
KIAA1143	0.72926	0.165602	0.111	0.116	1
CAMLG	0.403606	0.165462	0.18	0.2	1
RPSA	0.0019487	0.165448	0.903	0.933	1
RPL12	6.35e-06	0.165118	0.963	0.973	0.237361
RPL11	2.49e-08	0.16483	0.982	0.989	0.000930071
ZNF91	0.924076	0.16457	0.105	0.108	1
SNRPD1	0.817862	0.164482	0.285	0.3	1
H2AFJ	0.266864	0.163945	0.188	0.21	1
NDUFA6	0.902881	0.163901	0.298	0.315	1
EEF1A1	1.41e-06	0.163802	0.993	0.996	0.0526833
PELO	0.531416	0.163521	0.115	0.108	1
PTMA	6.46e-06	0.163334	0.995	0.995	0.241412
PTPN22	0.234274	0.163246	0.439	0.509	1
TRIM13	0.55926	0.163192	0.108	0.117	1
FAM177A1	0.0967418	0.163057	0.529	0.504	1
DNAJC21	0.274149	0.162231	0.138	0.158	1
MDM2	0.360009	0.162033	0.098	0.11	1
ADI1	0.899239	0.161838	0.138	0.141	1
FLOT1	0.729194	0.161817	0.21	0.219	1
ILF2	0.558223	0.161088	0.255	0.273	1
ADSS	0.370125	0.160337	0.207	0.231	1
PCMTD1	0.366289	0.158598	0.215	0.238	1
FAM13B	0.436256	0.158015	0.092	0.103	1
UFM1	0.938074	0.157875	0.228	0.235	1
BRD7	0.0559398	0.157405	0.176	0.216	1
CEBPZ	0.898487	0.157131	0.235	0.24	1
NOSIP	0.63912	0.156909	0.171	0.181	1
RPS27A	6.76e-09	0.156463	0.994	0.998	0.000252625
RIPOR2	0.292591	0.156433	0.113	0.13	1
SNRNP40	0.90049	0.15478	0.15	0.153	1
PSMA7	0.0852092	0.154513	0.662	0.676	1
UXT	0.879105	0.154383	0.432	0.465	1
SUCLG1	0.76118	0.154365	0.175	0.183	1
RPS14	1.3e-08	0.154321	0.993	0.996	0.000484314
RNASEH2C	0.985608	0.153115	0.232	0.239	1
ISY1	0.414934	0.152827	0.106	0.118	1
CDK9	0.799601	0.152607	0.102	0.105	1
ZDHHC20	0.0895511	0.152467	0.129	0.158	1
ERP29	0.725531	0.15236	0.376	0.406	1
MRPL34	0.983985	0.151684	0.15	0.151	1
TXN	0.47414	0.151516	0.44	0.498	1
ARMCX3	0.493845	0.151323	0.15	0.161	1
MSN	0.735429	0.150181	0.506	0.54	1
SP140	0.181662	0.150093	0.18	0.206	1
PBDC1	0.238423	0.149633	0.131	0.152	1
ACADVL	0.541631	0.149586	0.191	0.206	1
TRABD	0.278013	0.149557	0.287	0.324	1
PSMD8	0.692664	0.149525	0.398	0.433	1
SIKE1	0.708087	0.149288	0.112	0.119	1
RPL22	0.00291486	0.14923	0.837	0.895	1
PIK3CD	0.459919	0.149059	0.145	0.158	1
RHOQ	0.315087	0.149012	0.096	0.11	1
USP11	0.275211	0.148917	0.113	0.129	1
RASGRP1	0.900642	0.14888	0.15	0.154	1
KCNAB2	0.44183	0.148661	0.118	0.131	1
POLD4	0.0913042	0.14865	0.178	0.214	1
PSMA3	0.981021	0.148595	0.254	0.257	1
RAF1	0.206127	0.148192	0.102	0.121	1
WDR82	0.807209	0.147459	0.158	0.164	1
CLIC3	0.991197	0.147345	0.545	0.59	1
ZNF394	0.383773	0.146386	0.17	0.19	1
PPP6R1	0.875809	0.146216	0.138	0.141	1
MRPL14	0.354491	0.145889	0.173	0.193	1
MLLT3	0.455125	0.145196	0.154	0.169	1
UQCC2	0.476406	0.145081	0.135	0.149	1
PPIH	0.655255	0.144916	0.105	0.112	1
ADNP	0.262694	0.144785	0.099	0.116	1
ATP5MC1	0.868626	0.144624	0.282	0.297	1
CHRAC1	0.291031	0.14456	0.131	0.149	1
RPL6	0.000315409	0.144385	0.955	0.981	1
ZNF83	0.151622	0.144309	0.111	0.133	1
ZKSCAN1	0.457664	0.144254	0.1	0.111	1
PFDN2	0.513237	0.144202	0.278	0.3	1
NEK7	0.230644	0.143996	0.111	0.129	1
SSB	0.570151	0.143945	0.32	0.349	1
RPS26	0.401341	0.143653	0.697	0.764	1
CLINT1	0.0794546	0.14291	0.143	0.176	1
SLA	0.222901	0.142173	0.554	0.619	1
SH2D2A	0.216634	0.142148	0.322	0.358	1
TMED5	0.656637	0.141883	0.167	0.177	1
CCT6A	0.649731	0.14165	0.268	0.284	1
CLTA	0.432176	0.141632	0.297	0.326	1
AK2	0.932755	0.141299	0.154	0.156	1
DDX18	0.162713	0.141229	0.302	0.341	1
SRSF7	0.531184	0.140993	0.621	0.666	1
PREX1	0.689164	0.140947	0.198	0.21	1
DDAH2	0.912557	0.140026	0.144	0.148	1
SOS1	0.436595	0.139739	0.09	0.1	1
MRPL57	0.493724	0.138722	0.306	0.333	1
CHCHD10	0.960001	0.138612	0.22	0.225	1
PCNX4	0.6819	0.138364	0.108	0.114	1
IRF9	0.570398	0.138151	0.098	0.107	1
UTP11	0.996007	0.138026	0.102	0.102	1
SURF4	0.996193	0.13798	0.256	0.263	1
CCT7	0.338111	0.136908	0.251	0.28	1
GOLGA4	0.153288	0.136819	0.237	0.275	1
RPL18A	2.68e-05	0.136775	0.983	0.991	1
RAC1	0.601057	0.136536	0.396	0.434	1
ACSS1	0.209128	0.136448	0.095	0.112	1
COPA	0.427957	0.136124	0.151	0.169	1
ZNF721	0.485235	0.136101	0.117	0.129	1
SAT2	0.360097	0.135973	0.164	0.182	1
CYTOR	0.476564	0.13521	0.332	0.368	1
ARHGEF3	0.140652	0.135069	0.161	0.188	1
PABPC1	0.982851	0.134974	0.795	0.878	1
CXXC5	0.655983	0.13479	0.157	0.167	1
MRPL55	0.663918	0.134252	0.164	0.173	1
EMC3	0.324065	0.134252	0.174	0.197	1
MPC2	0.819192	0.132818	0.26	0.276	1
TMEM208	0.894217	0.132421	0.167	0.171	1
BANF1	0.920868	0.132109	0.364	0.382	1
SRSF3	0.880517	0.132086	0.566	0.626	1
BEX4	0.174688	0.13192	0.145	0.17	1
RBM7	0.203033	0.131653	0.137	0.157	1
DECR1	0.2875	0.131414	0.169	0.19	1
KDM5B	0.144625	0.131239	0.141	0.167	1
MRPL43	0.340034	0.130801	0.164	0.184	1
TRIM33	0.371466	0.130436	0.118	0.133	1
KDELR2	0.711105	0.130406	0.296	0.295	1
ME2	0.217436	0.130178	0.13	0.15	1
RBBP6	0.276342	0.130067	0.176	0.2	1
RAN	0.628773	0.129957	0.548	0.582	1
STK26	0.441407	0.129607	0.112	0.124	1
OAZ1	0.026224	0.129594	0.884	0.928	1
MVD	0.559863	0.129317	0.092	0.1	1
RTRAF	0.490937	0.128558	0.349	0.386	1
TAGLN2	0.991394	0.128454	0.543	0.589	1
HIST2H2AC	0.714585	0.128439	0.115	0.121	1
RRAGA	0.197372	0.12823	0.113	0.133	1
UBE2G1	0.720346	0.128174	0.138	0.145	1
EIF5B	0.73031	0.127854	0.294	0.292	1
CTNNBIP1	0.503214	0.127624	0.092	0.1	1
DPM2	0.536442	0.127413	0.092	0.1	1
CENPX	0.665442	0.127359	0.166	0.175	1
FRYL	0.286833	0.126846	0.151	0.17	1
UFC1	0.764771	0.126825	0.349	0.377	1
CHCHD2	0.238291	0.126243	0.754	0.831	1
PPM1K	0.565888	0.126019	0.135	0.147	1
CCNC	0.974654	0.125798	0.11	0.11	1
PAFAH1B1	0.614387	0.125439	0.28	0.299	1
CRCP	0.835643	0.124956	0.101	0.104	1
C1orf122	0.951737	0.123877	0.121	0.121	1
MRPL50	0.651071	0.123524	0.093	0.1	1
BUD23	0.375076	0.123452	0.171	0.189	1
AKAP13	0.397572	0.122003	0.499	0.549	1
NORAD	0.130919	0.121932	0.161	0.191	1
RSL24D1	0.140394	0.121881	0.38	0.431	1
ANP32E	0.655934	0.121808	0.208	0.222	1
SMARCC1	0.624899	0.121768	0.171	0.182	1
LLPH	0.898379	0.121715	0.126	0.125	1
AC016831.5	0.422295	0.121516	0.115	0.128	1
ELOC	0.568206	0.121375	0.273	0.292	1
PNRC2	0.233044	0.120905	0.278	0.314	1
NR1H2	0.329807	0.120904	0.167	0.188	1
SERPINB6	0.766208	0.120854	0.19	0.186	1
ARFGEF1	0.220121	0.120306	0.124	0.144	1
SPTY2D1	0.432697	0.120082	0.141	0.155	1
EIF4B	0.542038	0.119987	0.281	0.304	1
SPSB3	0.448202	0.11996	0.201	0.219	1
COX20	0.321632	0.119875	0.207	0.231	1
WTAP	0.366917	0.119755	0.338	0.37	1
GADD45GIP1	0.714348	0.119345	0.303	0.321	1
RBM38	0.210038	0.118977	0.187	0.218	1
USP14	0.209329	0.11889	0.131	0.149	1
TMEM243	0.0635971	0.118701	0.233	0.276	1
R3HDM1	0.807107	0.118134	0.102	0.105	1
EEF1E1	0.863163	0.118037	0.12	0.123	1
IRF8	0.409655	0.117598	0.214	0.203	1
PLSCR1	0.11035	0.117424	0.147	0.173	1
TSR3	0.499659	0.11675	0.128	0.14	1
AGO3	0.255588	0.116653	0.094	0.11	1
TRIM22	0.180672	0.116391	0.212	0.243	1
BLOC1S1	0.221616	0.116034	0.393	0.444	1
NFKBIA	0.953599	0.1159	0.656	0.724	1
SAMSN1	0.873823	0.115798	0.62	0.659	1
NECAP1	0.133247	0.115574	0.125	0.149	1
TOX	0.0579526	0.114939	0.168	0.203	1
TSPYL1	0.700797	0.114367	0.128	0.134	1
SIAH2	0.110488	0.114252	0.16	0.19	1
NPM1	0.472545	0.114132	0.77	0.806	1
RPL32	0.000909293	0.11412	0.985	0.992	1
AZIN1	0.127184	0.113873	0.133	0.158	1
MORF4L2	0.437782	0.113561	0.21	0.229	1
TRG-AS1	0.587245	0.113516	0.23	0.227	1
ATP2B1	0.222167	0.113471	0.137	0.158	1
GTF2A2	0.153246	0.113427	0.262	0.299	1
SH3BGRL3	0.103417	0.113289	0.831	0.867	1
SELENOH	0.891287	0.113027	0.456	0.487	1
ASCC3	0.938716	0.112432	0.15	0.152	1
YTHDF2	0.243419	0.112382	0.163	0.186	1
VDAC1	0.296169	0.112149	0.335	0.377	1
UBXN1	0.533633	0.11208	0.449	0.498	1
C19orf25	0.555675	0.111974	0.127	0.137	1
PFDN5	0.0253401	0.111725	0.845	0.873	1
DDX23	0.833608	0.111722	0.103	0.1	1
PTPN12	0.817246	0.111615	0.151	0.151	1
NDUFAB1	0.791463	0.111585	0.286	0.3	1
MED29	0.71041	0.111372	0.112	0.118	1
HSPA9	0.516713	0.110946	0.264	0.285	1
DPF2	0.409751	0.110589	0.103	0.114	1
EIF6	0.463481	0.110515	0.257	0.28	1
TAF12	0.39449	0.109606	0.141	0.155	1
ZFAND5	0.40033	0.108959	0.235	0.256	1
MBD4	0.690792	0.108842	0.141	0.147	1
AP3B1	0.0957562	0.108605	0.105	0.129	1
DYRK1A	0.440481	0.108556	0.112	0.124	1
DDX42	0.255126	0.108544	0.091	0.106	1
NELFE	0.600261	0.108195	0.127	0.135	1
GLUD1	0.180967	0.108113	0.17	0.194	1
STAG1	0.181092	0.107632	0.116	0.136	1
RORA	0.122613	0.107342	0.243	0.284	1
POLR2J	0.196537	0.106744	0.273	0.312	1
TIMM17A	0.297671	0.106572	0.152	0.171	1
SRPRA	0.243118	0.106544	0.151	0.173	1
ESCO1	0.452589	0.105981	0.123	0.135	1
PSMD3	0.32356	0.105856	0.119	0.134	1
PAN3	0.535872	0.105777	0.102	0.112	1
TSPO	0.428028	0.105603	0.434	0.492	1
PITPNB	0.669295	0.105475	0.15	0.16	1
RPL10A	0.00453389	0.104931	0.943	0.972	1
NUDC	0.433274	0.104684	0.305	0.334	1
EIF3K	0.66919	0.104375	0.581	0.648	1
TMEM147	0.815363	0.104288	0.255	0.267	1
RPA3	0.35734	0.104253	0.176	0.194	1
ATP6V1F	0.515038	0.104228	0.401	0.445	1
TIMM10	0.414631	0.104224	0.125	0.138	1
POLR1D	0.208241	0.10403	0.329	0.372	1
TBC1D15	0.248644	0.104013	0.112	0.129	1
SUZ12	0.65477	0.103844	0.167	0.176	1
EIF2B1	0.811386	0.103658	0.105	0.108	1
KLRC4	0.50578	0.103612	0.101	0.111	1
NT5C	0.475307	0.103611	0.231	0.25	1
FAM162A	0.79189	0.10352	0.122	0.127	1
LINC00623	0.323217	0.103376	0.284	0.312	1
ATF4	0.402658	0.103372	0.312	0.345	1
EEF1D	0.179097	0.103322	0.861	0.888	1
ATXN2L	0.323318	0.103032	0.102	0.116	1
PDE4A	0.125672	0.102927	0.145	0.174	1
DDOST	0.39128	0.102733	0.236	0.259	1
MGAT1	0.981384	0.102475	0.185	0.186	1
YY1	0.312581	0.102277	0.261	0.292	1
CKLF	0.225888	0.100917	0.573	0.664	1
C1orf162	0.738618	0.100832	0.099	0.104	1
COPS5	0.908871	0.100672	0.163	0.162	1
CFAP20	0.322488	-0.100247	0.099	0.112	1
USP47	0.000184479	-0.100248	0.206	0.281	1
PKN1	0.00917742	-0.100302	0.174	0.221	1
NAA15	0.187013	-0.100342	0.097	0.113	1
FMNL1	0.00164019	-0.100959	0.272	0.342	1
DNAJC3	0.0423573	-0.101127	0.186	0.223	1
ERICH1	0.00409718	-0.101619	0.146	0.194	1
RPS28	8.98e-06	-0.101633	0.97	0.994	0.335587
TEN1	0.0788071	-0.101891	0.091	0.113	1
SLC20A1	0.028923	-0.102196	0.094	0.122	1
SPTSSA	0.0866503	-0.102505	0.091	0.112	1
C12orf10	0.0784153	-0.102733	0.092	0.114	1
IKZF3	0.0015513	-0.103084	0.306	0.384	1
RBM25	0.00253721	-0.103191	0.361	0.443	1
ANP32A	0.00721102	-0.103266	0.298	0.359	1
PRF1	1.23e-06	-0.103267	0.702	0.837	0.0458148
ZNF830	0.0813589	-0.103549	0.105	0.129	1
RAB6A	0.0628042	-0.104418	0.16	0.191	1
USP10	0.109278	-0.104819	0.087	0.106	1
MAF1	0.00940094	-0.104966	0.264	0.317	1
AUP1	0.0135054	-0.105007	0.194	0.239	1
DNAJA2	0.0117557	-0.105109	0.186	0.231	1
ZFAND6	0.00650441	-0.105202	0.261	0.324	1
DSTN	0.0390741	-0.105329	0.244	0.284	1
TMEM160	0.00468766	-0.105814	0.24	0.297	1
CD8A	0.302285	-0.105869	0.106	0.12	1
RPS11	0.0004665	-0.105962	0.904	0.957	1
TMED4	0.00252449	-0.106053	0.197	0.254	1
USP16	0.00360234	-0.106303	0.22	0.278	1
SNRPD3	0.0152551	-0.106656	0.277	0.327	1
LAMTOR5	0.011636	-0.106697	0.372	0.444	1
PPP3CC	0.0960971	-0.106984	0.136	0.161	1
LINC02084	0.00140976	-0.107099	0.099	0.143	1
SMAP1	0.0632221	-0.1077	0.147	0.177	1
TMF1	0.0027871	-0.107917	0.213	0.273	1
IFT20	0.071004	-0.108069	0.121	0.147	1
C4orf3	0.00501494	-0.108215	0.506	0.602	1
IGBP1	0.00364973	-0.108263	0.186	0.237	1
ZNF480	0.173322	-0.108344	0.111	0.129	1
XPO1	0.0274544	-0.108403	0.155	0.19	1
DBI	0.00520912	-0.108479	0.511	0.606	1
AAK1	0.00263025	-0.108513	0.31	0.378	1
PSMC3	0.0147387	-0.108574	0.188	0.231	1
DHPS	0.0075707	-0.108741	0.132	0.173	1
PTP4A2	0.000611794	-0.1091	0.326	0.41	1
SSU72	0.008224	-0.109152	0.295	0.355	1
TADA3	0.0451037	-0.109376	0.168	0.199	1
SFPQ	0.00520873	-0.109616	0.433	0.516	1
ATAD1	0.0251371	-0.109665	0.105	0.137	1
2024-03-06	0.0754791	-0.109707	0.167	0.198	1
DAPK2	0.0348281	-0.109718	0.148	0.181	1
SCAF11	0.0041225	-0.109963	0.403	0.48	1
SUPT3H	0.0456212	-0.110074	0.165	0.198	1
FBL	0.041244	-0.110084	0.288	0.334	1
ISG20L2	0.0705022	-0.110089	0.112	0.137	1
ATF2	0.0592806	-0.110177	0.096	0.12	1
RGS3	0.0783478	-0.110185	0.087	0.108	1
SNX18	0.104869	-0.110274	0.083	0.102	1
DCTN2	0.102311	-0.110463	0.167	0.194	1
MZT2A	0.0106287	-0.110917	0.39	0.457	1
MRPL9	0.0105328	-0.11097	0.144	0.186	1
SNRPN	0.0268959	-0.111053	0.277	0.329	1
RABGGTB	0.0410282	-0.111092	0.143	0.176	1
JMJD1C	0.0455918	-0.111329	0.244	0.284	1
NOB1	0.0550619	-0.111384	0.089	0.113	1
TMEM141	0.147444	-0.111391	0.163	0.185	1
TBC1D1	0.0425398	-0.111579	0.121	0.15	1
AC243960.1	0.22989	-0.111992	0.097	0.112	1
CREB1	0.0144715	-0.112313	0.118	0.153	1
PSTPIP1	0.0169126	-0.112965	0.226	0.273	1
ARFGAP3	0.0171558	-0.113168	0.183	0.225	1
NDUFB6	0.0451382	-0.113286	0.219	0.256	1
NUCB2	0.032748	-0.113504	0.264	0.312	1
HDDC2	0.134084	-0.113524	0.16	0.183	1
DDX39A	0.00294129	-0.113757	0.137	0.183	1
TOR1AIP2	0.0345279	-0.11383	0.103	0.131	1
RTN3	0.00990629	-0.114376	0.153	0.196	1
SLAIN2	0.0161457	-0.114498	0.125	0.16	1
PPP1CB	5.67e-06	-0.114513	0.406	0.516	0.211888
PPP4R2	0.0283036	-0.114583	0.174	0.212	1
ESF1	0.157032	-0.114593	0.102	0.12	1
STK10	0.00881476	-0.114812	0.166	0.211	1
TMEM205	0.0808537	-0.114817	0.101	0.123	1
WIPF3	0.0649223	-0.114875	0.147	0.177	1
EIF3A	0.000620413	-0.115308	0.292	0.373	1
TRIP11	0.0242338	-0.115425	0.115	0.148	1
BAG6	0.192958	-0.11549	0.108	0.124	1
GLIPR1	0.00633395	-0.115992	0.335	0.406	1
AREG	0.571884	-0.116576	0.603	0.601	1
SDHAF2	0.0648151	-0.116677	0.16	0.188	1
MRPL3	0.140274	-0.117492	0.126	0.147	1
ANKIB1	0.0207601	-0.117583	0.086	0.115	1
RCOR3	0.100549	-0.117613	0.083	0.102	1
COQ4	0.0632295	-0.118064	0.093	0.116	1
ATP6V0D1	0.103247	-0.11809	0.155	0.181	1
YIF1A	0.130734	-0.118146	0.108	0.128	1
LYN	0.0887807	-0.118211	0.147	0.175	1
ATP5MC2	0.000136024	-0.118622	0.668	0.779	1
CYB5R4	0.285479	-0.118778	0.091	0.103	1
UQCRQ	0.000240259	-0.118861	0.44	0.537	1
ZCCHC10	0.110633	-0.119082	0.121	0.143	1
DUSP23	0.0776306	-0.119094	0.156	0.182	1
CTSC	0.00312172	-0.119094	0.451	0.534	1
CLIP4	0.00763947	-0.119233	0.069	0.1	1
BTF3L4	0.0652937	-0.119238	0.155	0.184	1
STK17B	2.58e-06	-0.119265	0.622	0.749	0.0964603
RPL37A	1.24e-05	-0.1196	0.927	0.982	0.462974
TMBIM6	0.000752545	-0.119712	0.566	0.668	1
DDA1	0.52754	-0.119729	0.112	0.12	1
SHISA5	0.00674504	-0.119853	0.193	0.243	1
SQOR	0.143804	-0.1201	0.109	0.128	1
NAPA	0.00291648	-0.120463	0.172	0.227	1
XIAP	0.101848	-0.120604	0.092	0.112	1
NDUFA11	0.000243077	-0.12064	0.395	0.495	1
TRPM7	0.05714	-0.120839	0.084	0.108	1
RAD23B	0.000953832	-0.120893	0.163	0.218	1
LARS	0.059212	-0.120897	0.153	0.182	1
CHMP4A	0.000575431	-0.121277	0.381	0.48	1
ZC3H7A	0.00897925	-0.12128	0.127	0.168	1
ZNF148	0.00290035	-0.121511	0.156	0.206	1
LMBRD1	0.124628	-0.121528	0.099	0.119	1
ARL2BP	0.1215	-0.121698	0.173	0.195	1
HIPK3	0.0729417	-0.121909	0.103	0.127	1
TMEM30A	0.0369733	-0.122264	0.102	0.129	1
RPL27	7.5e-06	-0.122524	0.915	0.974	0.280488
TSEN54	0.00193174	-0.12292	0.218	0.28	1
COX17	0.00430167	-0.123106	0.299	0.361	1
GIMAP7	0.000135544	-0.123152	0.45	0.552	1
TMEM123	0.0433149	-0.12317	0.187	0.222	1
PSMD6	0.018428	-0.123645	0.142	0.179	1
SYF2	0.000270015	-0.123915	0.389	0.485	1
SARS	0.00455481	-0.124034	0.188	0.238	1
SMIM19	0.0787319	-0.124234	0.154	0.181	1
CDK5RAP2	0.0224499	-0.124551	0.083	0.112	1
RTN4	0.00285647	-0.125151	0.248	0.31	1
ZFP36	1.38e-07	-0.125379	0.789	0.89	0.0051412
CNOT4	0.00868279	-0.125524	0.158	0.203	1
GYPC	9.92e-07	-0.125788	0.467	0.61	0.0370848
CYFIP2	0.047041	-0.126294	0.16	0.193	1
PTPN6	0.00592978	-0.127031	0.21	0.261	1
ARID1A	0.0309157	-0.127032	0.112	0.141	1
SRSF8	0.12904	-0.127033	0.178	0.202	1
NPC2	0.0046766	-0.127292	0.186	0.24	1
UBA3	0.0283359	-0.127456	0.075	0.1	1
CANX	0.00320333	-0.12758	0.256	0.317	1
NDUFA4	0.00264135	-0.128093	0.629	0.72	1
TAF3	0.0752085	-0.128255	0.095	0.117	1
EIF3M	0.00043648	-0.128884	0.295	0.378	1
TRAPPC2	0.0848659	-0.129441	0.107	0.13	1
SLC25A24	0.0775207	-0.129766	0.087	0.108	1
NLRC3	0.0252441	-0.130189	0.094	0.123	1
SERF2	8.25e-06	-0.130355	0.893	0.971	0.308375
MYL12B	0.000338916	-0.130513	0.789	0.868	1
CYC1	0.0523887	-0.130631	0.19	0.222	1
PAFAH1B2	0.0554847	-0.130696	0.081	0.104	1
SETD2	0.000464479	-0.131079	0.181	0.247	1
TNFRSF4	0.320864	-0.131332	0.131	0.145	1
ADH5	0.00328228	-0.131518	0.166	0.215	1
SATB1	0.00239653	-0.131807	0.123	0.169	1
WDR48	0.0447383	-0.132448	0.085	0.109	1
COX7A2	1.38e-05	-0.132467	0.62	0.763	0.515331
NDUFA5	0.00732474	-0.132482	0.241	0.294	1
VPS35	0.0355095	-0.132523	0.144	0.177	1
CD7	3.26e-07	-0.132623	0.919	0.953	0.0121862
GMCL1	0.00414484	-0.133197	0.117	0.16	1
MRPS9	0.155625	-0.133244	0.088	0.104	1
MRPS16	0.0405369	-0.133532	0.11	0.139	1
RRBP1	0.0867608	-0.134159	0.17	0.196	1
RER1	0.00265325	-0.134279	0.221	0.276	1
TBCB	0.00513029	-0.134547	0.297	0.359	1
PSMA2	0.000248838	-0.134595	0.382	0.491	1
CELF2	0.000449924	-0.135182	0.398	0.492	1
CTBP2	0.0461437	-0.135194	0.114	0.142	1
GZMA	4.95e-10	-0.135339	0.825	0.943	1.85e-05
NCR1	0.0162209	-0.135468	0.154	0.191	1
NDFIP2	0.0073718	-0.135695	0.266	0.317	1
PIAS1	0.0112568	-0.136181	0.116	0.153	1
NDUFA8	0.0990392	-0.136776	0.121	0.144	1
PRKX	0.00490796	-0.137102	0.295	0.357	1
SMARCD1	0.10848	-0.137239	0.084	0.104	1
NONO	0.00745935	-0.13748	0.243	0.293	1
LTA4H	0.0563344	-0.138786	0.078	0.1	1
LIMD2	1.87e-05	-0.138812	0.497	0.621	0.700696
TOMM7	0.000247932	-0.13887	0.707	0.818	1
MIB2	0.0313092	-0.13898	0.145	0.18	1
ACTR1A	0.0619421	-0.139014	0.101	0.126	1
AP2M1	0.00098277	-0.139507	0.333	0.41	1
C1orf21	0.00258445	-0.139608	0.226	0.287	1
RAB18	0.0146124	-0.1399	0.157	0.196	1
NOLC1	0.143445	-0.139999	0.099	0.118	1
TINF2	0.0208586	-0.140155	0.138	0.174	1
DAZAP1	0.036517	-0.140159	0.133	0.165	1
UBXN4	0.000251056	-0.140393	0.39	0.488	1
MRPL1	0.000625162	-0.140494	0.145	0.2	1
DDX3X	2.97e-07	-0.140616	0.556	0.697	0.0110853
MRPL47	0.0308374	-0.140623	0.167	0.204	1
MDH1	0.00145257	-0.140656	0.241	0.302	1
STX8	0.00524021	-0.140935	0.159	0.206	1
PCGF5	0.00409071	-0.141104	0.12	0.163	1
CUX1	0.0116109	-0.141112	0.071	0.1	1
IFITM3	0.00687235	-0.141637	0.321	0.383	1
CELF1	0.229034	-0.141741	0.154	0.172	1
MIEN1	0.0137515	-0.141757	0.202	0.246	1
SP140L	0.020477	-0.141827	0.141	0.178	1
CYBC1	0.0393786	-0.14188	0.205	0.242	1
PRPF6	0.00615571	-0.142061	0.136	0.179	1
STOM	0.00207141	-0.142293	0.316	0.381	1
PCNX1	0.00112452	-0.142928	0.128	0.179	1
CHD1	0.0023357	-0.142937	0.286	0.357	1
CNOT8	0.0153408	-0.142951	0.097	0.129	1
CWC15	0.00332479	-0.143231	0.228	0.284	1
NDUFA1	0.000922928	-0.143247	0.492	0.592	1
TMEM219	0.0185471	-0.143288	0.216	0.259	1
PDHA1	0.0173385	-0.143613	0.118	0.153	1
IQGAP2	0.000256893	-0.143908	0.262	0.345	1
NUDT5	0.0580655	-0.143944	0.162	0.191	1
ZMYM5	0.0138135	-0.144086	0.113	0.148	1
SRGN	3.24e-06	-0.14444	0.982	0.992	0.121245
ANKRD39	0.0901512	-0.145225	0.08	0.1	1
MRPS15	0.0233083	-0.145636	0.176	0.213	1
S100A6	0.000125222	-0.145803	0.615	0.716	1
NCOA7	0.00347375	-0.145877	0.138	0.186	1
CCL4	3.44e-30	-0.146057	0.836	0.982	1.29e-25
RASA2	0.00103661	-0.146471	0.267	0.336	1
PNRC1	0.000281022	-0.147194	0.748	0.836	1
TSTD1	0.00157353	-0.147283	0.387	0.468	1
PSME4	0.00589755	-0.14749	0.115	0.155	1
NAA10	0.0220106	-0.14753	0.19	0.228	1
SRI	8.31e-05	-0.147716	0.416	0.52	1
TCEA1	0.000765732	-0.148001	0.339	0.421	1
HARS	0.0954814	-0.148134	0.086	0.106	1
ATF1	0.03537	-0.148355	0.101	0.129	1
POLE4	0.0539979	-0.148395	0.161	0.194	1
COX6B1	3.36e-05	-0.148497	0.588	0.712	1
KPNA3	0.0841753	-0.148533	0.09	0.112	1
CYB5A	0.00536151	-0.148772	0.087	0.124	1
CCL3	1.28e-10	-0.149071	0.516	0.697	4.77e-06
NUTM2B-AS1	0.0019859	-0.14916	0.135	0.183	1
RGL4	0.00238535	-0.149227	0.163	0.215	1
ZBTB25	0.00539856	-0.149459	0.07	0.102	1
LPGAT1	0.0567754	-0.14956	0.115	0.141	1
NDUFS7	0.00110594	-0.150539	0.279	0.348	1
MICU2	0.00301893	-0.150542	0.141	0.189	1
ARL6IP5	1.34e-05	-0.150579	0.502	0.623	0.502424
G3BP1	0.0133367	-0.150593	0.192	0.237	1
PRCC	0.0308258	-0.151134	0.099	0.127	1
CD63	1.77e-05	-0.151405	0.81	0.895	0.661008
PLGRKT	0.069697	-0.151495	0.092	0.115	1
PSMB8	3.45e-05	-0.15159	0.408	0.525	1
ARF6	6.21e-07	-0.151669	0.61	0.738	0.0232123
FO393401.1	0.0646647	-0.151769	0.099	0.124	1
RHOT2	0.0441847	-0.151873	0.095	0.12	1
VDAC3	0.00764427	-0.15193	0.18	0.226	1
TRIM27	0.0976254	-0.15195	0.081	0.1	1
E2F4	0.00048373	-0.152065	0.091	0.138	1
UFD1	0.0198158	-0.152156	0.153	0.19	1
NUDT21	0.0526461	-0.152504	0.142	0.17	1
FLI1	0.0439286	-0.152797	0.134	0.164	1
TMC8	0.0593063	-0.152833	0.167	0.197	1
TMEM242	0.0515153	-0.152868	0.095	0.119	1
PARP14	0.0147325	-0.15307	0.151	0.19	1
TRAPPC6A	0.00738773	-0.153076	0.175	0.219	1
PPP1R7	0.00706422	-0.153285	0.199	0.247	1
FAM49A	0.0199636	-0.153305	0.117	0.15	1
LRRFIP1	0.00116602	-0.153323	0.364	0.446	1
MYCBP2	0.000176667	-0.15333	0.235	0.312	1
MIA3	0.00855138	-0.153541	0.139	0.181	1
TOR1AIP1	0.00168003	-0.153681	0.125	0.172	1
SMARCE1	0.0269071	-0.153697	0.144	0.179	1
PCMT1	0.0005488	-0.153795	0.239	0.309	1
RPAP2	0.005701	-0.153899	0.125	0.167	1
MPG	0.00364839	-0.153955	0.304	0.365	1
SUMO1	5.9e-05	-0.154091	0.406	0.506	1
EIF4EBP2	0.0183493	-0.154562	0.113	0.147	1
PPIL3	0.0444925	-0.154904	0.105	0.132	1
RAD23A	0.00150454	-0.155138	0.249	0.313	1
ADD1	0.000806718	-0.15551	0.217	0.281	1
IRF2	0.0729968	-0.155613	0.203	0.235	1
DCUN1D5	0.0122009	-0.155842	0.091	0.123	1
HIF1A	0.000815879	-0.156217	0.231	0.298	1
RRP7A	0.00525436	-0.156459	0.116	0.155	1
DNMT3A	0.217838	-0.156565	0.106	0.121	1
TFDP1	0.0298171	-0.156719	0.099	0.127	1
ARHGDIA	0.00515308	-0.156913	0.364	0.428	1
HDAC3	0.0698304	-0.157219	0.081	0.102	1
YWHAH	0.0085779	-0.157364	0.222	0.277	1
MGMT	0.00460203	-0.157503	0.153	0.198	1
ELOB	8.68e-05	-0.157542	0.602	0.724	1
DPP8	0.0276423	-0.157575	0.091	0.12	1
ZRANB2	0.00426701	-0.158147	0.222	0.278	1
KHDRBS1	0.00020051	-0.15817	0.26	0.342	1
TMX4	0.00908058	-0.158533	0.243	0.293	1
METTL9	3.41e-05	-0.158848	0.303	0.396	1
APH1A	0.0126855	-0.159158	0.188	0.23	1
SMARCB1	0.0178466	-0.159308	0.114	0.147	1
PLEK	0.0144721	-0.159586	0.201	0.247	1
TMSB10	5.41e-11	-0.159665	0.942	0.996	2.02e-06
SH3GLB1	0.00150811	-0.159712	0.329	0.402	1
XAF1	0.00597657	-0.159737	0.126	0.168	1
FUS	8.8e-06	-0.159767	0.502	0.619	0.328888
NAALADL1	0.00742249	-0.159868	0.115	0.152	1
SLIRP	0.00483898	-0.159901	0.189	0.239	1
EVI2A	0.00266386	-0.160151	0.324	0.395	1
RPL34	1.12e-11	-0.16052	0.982	0.99	4.2e-07
PPP6C	0.0287425	-0.160661	0.109	0.14	1
HNRNPM	0.00285846	-0.160715	0.381	0.454	1
PIGT	0.0139939	-0.160753	0.12	0.154	1
CYTH4	0.136837	-0.161843	0.163	0.185	1
RTF1	4.35e-05	-0.161963	0.298	0.394	1
PPCS	0.0308452	-0.162007	0.189	0.227	1
ERGIC2	0.0254259	-0.162014	0.148	0.183	1
UBL5	3.18e-05	-0.162152	0.62	0.749	1
PHF12	0.0265873	-0.162157	0.078	0.104	1
IL2RB	7.76e-06	-0.162242	0.649	0.782	0.290014
PTEN	0.0108165	-0.162366	0.118	0.155	1
SDF4	0.00524166	-0.162598	0.244	0.3	1
SF3A3	0.00954814	-0.162662	0.099	0.133	1
CSNK1A1	0.000564919	-0.163168	0.321	0.402	1
PUS7L	0.0408357	-0.163386	0.097	0.123	1
COMMD2	0.00269371	-0.163408	0.105	0.148	1
RAB35	0.0459497	-0.163412	0.083	0.106	1
WFDC2	4.47e-07	-0.163518	0.267	0.379	0.0167085
P4HB	0.00036004	-0.163538	0.327	0.406	1
HLA-DPA1	0.000370737	-0.163577	0.286	0.363	1
CNBP	1.23e-05	-0.163598	0.449	0.569	0.458432
HLA-B	2.16e-17	-0.163846	0.982	0.994	8.07e-13
ZNF791	0.0366067	-0.163898	0.123	0.152	1
CALM3	0.000132314	-0.164111	0.38	0.477	1
EPRS	0.00380424	-0.164184	0.154	0.201	1
CHMP2A	0.000523807	-0.164216	0.312	0.392	1
HDAC2	0.0121712	-0.164359	0.141	0.178	1
OAZ2	0.0738973	-0.164807	0.124	0.148	1
ERLEC1	0.0284031	-0.165006	0.16	0.195	1
PHKB	0.0280631	-0.165108	0.083	0.108	1
RPL35A	5.46e-11	-0.165533	0.96	0.994	2.04e-06
RNF34	0.0325538	-0.165677	0.096	0.124	1
THRAP3	0.0020192	-0.165832	0.341	0.411	1
ARL14EP	0.0087662	-0.16592	0.118	0.157	1
POLR2C	0.00917558	-0.166111	0.139	0.178	1
ABCG1	0.00862024	-0.166348	0.116	0.154	1
FAM120AOS	0.0534107	-0.166495	0.092	0.116	1
DAP3	0.019787	-0.166506	0.125	0.159	1
SREK1IP1	0.0232824	-0.166714	0.125	0.158	1
DDRGK1	0.00846678	-0.166737	0.176	0.221	1
APOL6	0.0586148	-0.166842	0.153	0.183	1
RPS27	6.75e-13	-0.167092	0.996	0.998	2.52e-08
PA2G4	0.0344315	-0.167165	0.35	0.396	1
NUBP2	0.0217574	-0.167198	0.121	0.153	1
EPC1	0.000129974	-0.167776	0.291	0.378	1
GPATCH2L	0.0448136	-0.16782	0.109	0.137	1
CSNK2B	0.000920149	-0.167851	0.299	0.373	1
XRN2	0.00424907	-0.168131	0.241	0.296	1
TPD52L2	0.0826516	-0.168181	0.086	0.106	1
UBE2W	0.014793	-0.168251	0.094	0.126	1
TNPO1	0.0110681	-0.168368	0.092	0.126	1
DGKZ	0.0109623	-0.168558	0.218	0.266	1
NSRP1	0.114341	-0.168676	0.114	0.136	1
RBM17	0.000498702	-0.168828	0.205	0.267	1
RPL23A	1.7e-13	-0.16909	0.987	0.994	6.35e-09
MRPS18B	0.00744149	-0.169234	0.103	0.14	1
SPTLC2	0.0655642	-0.169665	0.091	0.114	1
GOLIM4	0.00334654	-0.169901	0.141	0.188	1
CAT	0.00349642	-0.170059	0.126	0.169	1
PRPF4B	0.00257097	-0.170083	0.325	0.394	1
FRG1	0.00746006	-0.1701	0.17	0.214	1
C11orf58	0.000607304	-0.170108	0.507	0.586	1
PPDPF	3.78e-07	-0.170178	0.552	0.695	0.0141354
HEXA	0.00185335	-0.170179	0.15	0.199	1
OLA1	0.0124998	-0.17071	0.157	0.197	1
MED28	0.00141482	-0.171236	0.191	0.251	1
COA3	0.0163252	-0.171653	0.176	0.216	1
ARPP19	0.000193924	-0.171819	0.262	0.341	1
BAX	0.00018413	-0.172412	0.322	0.4	1
TUBB	0.00478555	-0.172471	0.314	0.382	1
NFU1	0.00065376	-0.172514	0.161	0.219	1
VASP	0.00584452	-0.172932	0.272	0.327	1
ILF3	0.00156454	-0.173029	0.195	0.253	1
PARP4	0.00299386	-0.173452	0.104	0.146	1
MALT1	0.00107366	-0.173616	0.116	0.165	1
KRIT1	0.0183614	-0.174411	0.089	0.12	1
COX19	0.0571157	-0.175238	0.105	0.13	1
COX7A2L	0.00021511	-0.175568	0.349	0.442	1
SNRNP27	0.00591605	-0.175641	0.159	0.204	1
PSMB9	6.11e-05	-0.175848	0.534	0.648	1
LGALS8	0.0124463	-0.175852	0.072	0.1	1
SNX2	0.0206945	-0.175862	0.112	0.145	1
SNW1	0.00204677	-0.176036	0.229	0.289	1
ERO1A	0.0417377	-0.17621	0.107	0.134	1
CAPZA2	0.00314544	-0.176314	0.262	0.325	1
GOLGA3	0.0148205	-0.176678	0.073	0.1	1
REST	0.00251611	-0.176685	0.175	0.227	1
USP34	0.00399136	-0.176755	0.209	0.264	1
YTHDC2	0.011936	-0.176812	0.097	0.13	1
CEP57	0.000168922	-0.176919	0.163	0.23	1
ECHDC1	0.0200624	-0.177078	0.141	0.177	1
FKBP11	0.0163135	-0.177133	0.186	0.226	1
HINT2	0.00435802	-0.1774	0.145	0.19	1
POP4	0.0155364	-0.177518	0.086	0.115	1
RBM26	0.0147505	-0.177519	0.149	0.188	1
H2AFY	0.0016488	-0.177785	0.253	0.318	1
MNAT1	0.000415428	-0.177869	0.194	0.259	1
SIRT2	0.0158773	-0.17788	0.133	0.169	1
EVI2B	0.000179787	-0.178282	0.431	0.526	1
INPP4A	0.0822136	-0.178605	0.13	0.155	1
SRSF6	0.00117481	-0.178755	0.159	0.213	1
MRPL33	0.000282683	-0.178756	0.337	0.422	1
LSM2	5.8e-05	-0.178935	0.297	0.386	1
VCP	0.00114009	-0.178979	0.214	0.275	1
SUMF2	0.0131862	-0.179218	0.165	0.206	1
LYRM1	0.202657	-0.179284	0.088	0.102	1
2024-03-05	0.0491211	-0.1794	0.083	0.106	1
KIR2DL4	0.0048718	-0.179558	0.299	0.353	1
PRPS1	0.00741538	-0.179869	0.094	0.129	1
CUL1	0.138217	-0.180241	0.119	0.14	1
TMC6	0.00754954	-0.180375	0.196	0.243	1
GTF2I	0.000437134	-0.180476	0.246	0.316	1
DIAPH1	0.000780841	-0.180718	0.186	0.246	1
SH3BGRL	0.00189594	-0.181007	0.349	0.42	1
EBLN3P	0.0089159	-0.181053	0.126	0.164	1
PCBP1	1.96e-05	-0.181263	0.451	0.566	0.732463
PRPF38A	0.000753224	-0.181285	0.206	0.267	1
ZNF33A	0.0774608	-0.181716	0.125	0.148	1
GLUL	0.00653776	-0.181944	0.2	0.247	1
TAF9	0.0891152	-0.182182	0.134	0.157	1
ETHE1	0.093834	-0.182288	0.106	0.128	1
ARHGAP15	0.00010122	-0.182589	0.244	0.321	1
LSM14A	2.98e-05	-0.182615	0.25	0.34	1
CD52	2.11e-06	-0.182739	0.575	0.697	0.0787944
BLMH	0.00441455	-0.183143	0.068	0.1	1
EFCAB14	0.0194053	-0.183496	0.138	0.173	1
GZMM	2.41e-07	-0.183674	0.51	0.644	0.0089994
ZDHHC24	0.0429963	-0.183788	0.089	0.114	1
CLSTN1	0.113257	-0.183857	0.089	0.108	1
ADAM10	0.000407805	-0.183917	0.201	0.267	1
MRPS7	0.0239212	-0.184198	0.176	0.214	1
EMP3	4.09e-05	-0.184223	0.365	0.464	1
PDCD2	0.0062318	-0.18428	0.155	0.198	1
PRPF38B	7.88e-05	-0.184485	0.409	0.511	1
LPP	0.021634	-0.184828	0.154	0.192	1
EIF3D	5.76e-05	-0.185199	0.334	0.427	1
HSP90B1	0.000457031	-0.185353	0.491	0.591	1
TXK	7.29e-06	-0.185442	0.443	0.567	0.272525
CHD9	0.000282875	-0.185719	0.254	0.327	1
AFG3L2	0.119912	-0.185841	0.092	0.112	1
CCDC124	0.00446793	-0.185958	0.138	0.182	1
RABEP1	0.0103359	-0.186147	0.138	0.178	1
ZNF770	0.0853764	-0.186352	0.082	0.101	1
ADGRG1	0.0115995	-0.186417	0.09	0.123	1
PSMD4	0.00103635	-0.186451	0.261	0.324	1
CD47	0.00504006	-0.186535	0.288	0.347	1
PPWD1	0.0501719	-0.186593	0.086	0.11	1
ANXA5	0.00204913	-0.186921	0.219	0.276	1
DIDO1	0.00164524	-0.187059	0.095	0.138	1
COA1	0.00276921	-0.18712	0.16	0.21	1
STXBP3	0.0210852	-0.187644	0.114	0.145	1
ATP5MC3	1.37e-05	-0.187766	0.472	0.582	0.511468
XRCC5	1.06e-05	-0.187862	0.409	0.51	0.396952
PDCD6IP	0.00042164	-0.188195	0.128	0.182	1
NDUFB3	0.00198588	-0.188274	0.286	0.35	1
TMEM59	1.07e-06	-0.188377	0.511	0.633	0.0398776
ZMAT2	0.00184512	-0.188639	0.221	0.281	1
FCGR3A	0.0692785	-0.188673	0.214	0.247	1
CTBP1	0.00730627	-0.188769	0.097	0.133	1
CCDC12	7.55e-05	-0.189121	0.284	0.372	1
MGAT2	0.0150341	-0.189255	0.085	0.114	1
DKC1	0.0139953	-0.189387	0.093	0.124	1
MAPKAPK3	0.0619594	-0.189841	0.102	0.126	1
BDP1	0.00184878	-0.189884	0.221	0.283	1
RPS6	7.16e-16	-0.19001	0.981	0.991	2.68e-11
PEPD	0.126917	-0.190051	0.086	0.103	1
CCAR1	0.00819275	-0.190218	0.15	0.191	1
ZNF106	0.00266293	-0.190467	0.108	0.149	1
SMIM29	0.0129825	-0.190892	0.102	0.136	1
TTC1	0.00132837	-0.191103	0.225	0.288	1
SNRNP70	0.00385388	-0.191575	0.254	0.311	1
UBE2J2	0.0519059	-0.191742	0.118	0.145	1
MT1F	0.0751885	-0.191901	0.083	0.104	1
PDZD8	0.00121693	-0.192373	0.096	0.141	1
PJA2	2.86e-05	-0.192553	0.224	0.307	1
PHYKPL	0.00282073	-0.192724	0.273	0.337	1
RNF13	0.00164425	-0.193287	0.099	0.143	1
TMEM43	0.0124524	-0.193299	0.099	0.133	1
RPL4	2.06e-08	-0.193405	0.754	0.89	0.000769153
PRMT2	2.84e-05	-0.193945	0.29	0.387	1
PTRHD1	0.0233645	-0.19415	0.129	0.161	1
TMX1	0.00186599	-0.194196	0.173	0.227	1
PRR13	0.000429482	-0.194544	0.409	0.495	1
BCO2	3.57e-06	-0.1946	0.134	0.21	0.133625
REEP5	5.17e-05	-0.195473	0.367	0.458	1
ELP5	0.021904	-0.195678	0.119	0.15	1
CCNDBP1	9.14e-06	-0.195771	0.29	0.39	0.341564
PSIP1	3.86e-05	-0.195773	0.251	0.337	1
RPL38	2.97e-09	-0.196014	0.863	0.961	0.000111217
GNL2	0.0447642	-0.19609	0.077	0.1	1
PAPOLA	5.25e-08	-0.196752	0.409	0.55	0.00196231
SEC22B	0.0030815	-0.196804	0.136	0.182	1
ERN1	0.00584347	-0.196806	0.2	0.25	1
MRPL22	0.0162088	-0.197038	0.146	0.182	1
ITM2B	2.76e-08	-0.197095	0.794	0.911	0.00103119
MARK3	0.00156631	-0.197465	0.151	0.202	1
RHBDD2	0.0166321	-0.197794	0.105	0.135	1
FNTA	0.0137073	-0.197902	0.168	0.21	1
POLG	0.0336531	-0.198021	0.087	0.112	1
MOAP1	0.0242971	-0.198849	0.086	0.114	1
NFYB	0.0253934	-0.198977	0.088	0.116	1
SUMO2	1.74e-06	-0.199005	0.691	0.807	0.0650248
SAE1	0.157889	-0.199088	0.093	0.11	1
NUP107	0.0213726	-0.199148	0.079	0.106	1
N4BP2L1	0.00204847	-0.199266	0.162	0.214	1
DOCK2	0.0142361	-0.19933	0.141	0.18	1
EAPP	0.00722302	-0.199852	0.189	0.237	1
KTN1	4.45e-07	-0.20025	0.332	0.459	0.0166459
OXA1L	0.0244705	-0.200472	0.128	0.16	1
RBM5	0.000157144	-0.200703	0.156	0.223	1
NUDT14	0.0492747	-0.200906	0.154	0.182	1
EBP	0.0319135	-0.201131	0.124	0.153	1
SNF8	0.00335306	-0.201149	0.195	0.245	1
CNN2	0.000478728	-0.201173	0.251	0.324	1
CRLF3	0.00449643	-0.201557	0.121	0.162	1
CD300A	0.0053065	-0.201626	0.23	0.29	1
RGS1	7.51e-09	-0.201626	0.69	0.811	0.000280821
HAT1	0.0202128	-0.201984	0.118	0.151	1
MIF4GD	0.00199388	-0.202032	0.119	0.165	1
CUTC	0.0378154	-0.202067	0.102	0.129	1
TRAM1	0.00168046	-0.202133	0.283	0.345	1
IKZF1	2.92e-05	-0.202309	0.407	0.508	1
MRPS21	0.000819317	-0.202973	0.328	0.4	1
CHTOP	0.0365209	-0.203251	0.134	0.164	1
ATG3	0.00467819	-0.203501	0.138	0.182	1
TMED7	0.0538318	-0.203752	0.09	0.114	1
RBM42	0.00768786	-0.203867	0.128	0.165	1
PKN2	0.000645896	-0.204462	0.126	0.178	1
TWF2	0.00124901	-0.204496	0.199	0.256	1
SH3BP5	0.00648958	-0.20452	0.081	0.114	1
FLII	0.0371705	-0.20456	0.099	0.125	1
DUT	0.00225107	-0.20462	0.202	0.26	1
ZNF800	0.00213635	-0.204832	0.178	0.231	1
CDK11A	0.0391758	-0.204906	0.109	0.137	1
NCKAP1L	0.000889132	-0.205009	0.171	0.23	1
RPIA	0.0248973	-0.205138	0.121	0.152	1
GNPTAB	9.19e-07	-0.205259	0.377	0.498	0.0343699
RBBP4	0.000316851	-0.205265	0.244	0.315	1
VAMP8	8.97e-05	-0.20527	0.561	0.673	1
AKR1B1	0.00249883	-0.205456	0.163	0.212	1
TXNDC12	0.0193403	-0.205611	0.163	0.199	1
SART1	0.0786148	-0.20575	0.084	0.104	1
ACP1	0.000134728	-0.205775	0.234	0.306	1
PSMB10	0.000522957	-0.205963	0.297	0.368	1
UBR5	0.00250811	-0.207094	0.093	0.134	1
FUBP1	0.00105613	-0.207109	0.206	0.267	1
DCTD	0.0165647	-0.207127	0.115	0.148	1
LRPPRC	0.00835013	-0.207531	0.095	0.129	1
COPZ1	4.07e-05	-0.20755	0.257	0.341	1
CALCOCO2	0.00796444	-0.208073	0.163	0.206	1
CCDC50	0.0506471	-0.208561	0.097	0.122	1
ZFAND1	0.0403431	-0.208814	0.089	0.113	1
ATP5PO	9.98e-05	-0.208988	0.35	0.443	1
GRIPAP1	0.0138308	-0.209146	0.081	0.11	1
WIPF1	3.39e-07	-0.209265	0.519	0.659	0.0126891
TSR2	0.0259504	-0.209454	0.113	0.143	1
MESD	0.00431723	-0.209566	0.18	0.228	1
ZNHIT1	0.000452836	-0.209567	0.289	0.362	1
TMEM183A	0.0180862	-0.210107	0.128	0.163	1
GATAD1	0.0252315	-0.210265	0.082	0.108	1
C6orf62	0.000943527	-0.210274	0.165	0.22	1
HNRNPR	3.14e-05	-0.21029	0.309	0.4	1
RSRC2	7.98e-06	-0.210302	0.406	0.511	0.298288
ZNF224	0.0158256	-0.210387	0.086	0.115	1
CLK4	0.0172942	-0.210422	0.148	0.186	1
YARS	0.00164096	-0.21053	0.152	0.202	1
COMMD6	2.12e-07	-0.210543	0.656	0.79	0.00793396
SNX17	0.000677134	-0.210574	0.212	0.278	1
TPI1	2.76e-07	-0.210625	0.596	0.74	0.0103312
CABIN1	0.00619249	-0.210806	0.125	0.166	1
NDUFS4	0.00627898	-0.210908	0.172	0.217	1
ARPC2	5.52e-07	-0.211023	0.782	0.891	0.0206359
TNRC6A	0.0511948	-0.211071	0.081	0.104	1
AKAP5	0.00444614	-0.211657	0.154	0.2	1
CDK6	0.0024273	-0.211849	0.124	0.169	1
PSAP	1.78e-06	-0.211875	0.307	0.421	0.0663885
SNX4	0.0211173	-0.211925	0.086	0.115	1
CCDC167	0.0833849	-0.212152	0.141	0.165	1
MECP2	9.14e-05	-0.212223	0.174	0.244	1
GPBP1	2.11e-05	-0.212359	0.479	0.59	0.788093
RAB5C	0.00150935	-0.212367	0.251	0.312	1
WAS	0.0101431	-0.212552	0.209	0.255	1
RIOK3	0.000701495	-0.212638	0.154	0.211	1
HNRNPA2B1	5.7e-08	-0.213874	0.735	0.862	0.00213191
NFATC3	0.00395881	-0.214003	0.129	0.171	1
IDH3B	0.000120464	-0.214032	0.146	0.208	1
KMT2C	0.000181665	-0.214131	0.186	0.254	1
ANAPC16	6.35e-05	-0.214136	0.485	0.594	1
DPY30	0.000510223	-0.214387	0.222	0.286	1
CNDP2	0.00419729	-0.214456	0.149	0.194	1
RSF1	6.66e-05	-0.214933	0.223	0.302	1
OSTM1	0.0152612	-0.215088	0.089	0.119	1
CTSA	0.000858908	-0.215274	0.22	0.28	1
CEP85L	0.00780429	-0.215281	0.098	0.133	1
LENG8	0.013621	-0.215599	0.074	0.102	1
PPIP5K2	0.00302029	-0.21601	0.122	0.166	1
WAPL	0.00465824	-0.216114	0.162	0.207	1
ATM	0.000166545	-0.216367	0.24	0.319	1
SH3BP1	0.00570232	-0.216485	0.139	0.182	1
MTIF3	0.00518573	-0.216731	0.136	0.178	1
PSMB2	4.04e-05	-0.216899	0.268	0.357	1
HNRNPC	2e-05	-0.21713	0.569	0.68	0.746377
TRBC2	8.27e-05	-0.217251	0.496	0.594	1
TAOK3	2.49e-05	-0.217357	0.231	0.316	0.930733
ATP5F1E	1.17e-11	-0.21744	0.882	0.957	4.38e-07
ASF1A	0.00278489	-0.217494	0.116	0.159	1
YIPF3	0.00117584	-0.217606	0.115	0.161	1
MYL6	1.08e-11	-0.217648	0.872	0.961	4.06e-07
ALDH9A1	0.00157453	-0.217811	0.108	0.153	1
RPN2	0.000321791	-0.218054	0.204	0.27	1
PCNP	3.52e-05	-0.21811	0.29	0.388	1
CDK13	0.000336871	-0.218221	0.179	0.244	1
STX10	0.162393	-0.218528	0.12	0.137	1
CAPZA1	2.16e-06	-0.219549	0.394	0.504	0.0808706
TRIP12	0.00159246	-0.219919	0.158	0.21	1
GPRIN3	0.00152059	-0.219974	0.179	0.232	1
GCDH	0.0227086	-0.220178	0.086	0.114	1
BAZ2B	0.011218	-0.220376	0.117	0.153	1
RNFT1	0.000887593	-0.220391	0.076	0.118	1
YEATS4	0.0279324	-0.220449	0.079	0.105	1
AP3D1	0.00695037	-0.22052	0.122	0.161	1
CD9	0.0216818	-0.220553	0.319	0.364	1
RICTOR	3.1e-05	-0.221114	0.159	0.231	1
RPS6KB2	0.00315234	-0.221328	0.118	0.161	1
SH3KBP1	1.61e-05	-0.221832	0.206	0.288	0.601718
FCRL6	0.0386507	-0.222299	0.129	0.159	1
CMTM6	0.00043088	-0.222731	0.233	0.3	1
HADHB	0.0286286	-0.222798	0.154	0.188	1
CASP8	0.000577987	-0.222809	0.23	0.294	1
RETREG3	0.0321654	-0.223542	0.08	0.105	1
JAK1	8.28e-08	-0.223694	0.597	0.716	0.00309585
SPON2	0.00116768	-0.223713	0.064	0.1	1
RNF5	0.0007718	-0.223824	0.145	0.198	1
ZC3H18	0.00143944	-0.223927	0.099	0.142	1
MIA2	0.000337542	-0.223992	0.154	0.214	1
COX7C	1.35e-09	-0.224207	0.753	0.88	5.05e-05
SNAP29	0.172664	-0.224242	0.089	0.104	1
NHLRC3	0.00216268	-0.224316	0.144	0.194	1
USP36	0.00136487	-0.224358	0.112	0.158	1
RALY	4.5e-05	-0.224537	0.324	0.414	1
EIF5A	6.12e-05	-0.22457	0.319	0.411	1
SNX3	4.67e-06	-0.224641	0.338	0.444	0.174693
VAPA	2.78e-05	-0.225239	0.389	0.491	1
MATK	6.28e-07	-0.22561	0.562	0.691	0.0234679
LPIN2	0.000781844	-0.22573	0.161	0.218	1
MUC20-OT1	0.0148071	-0.22659	0.079	0.107	1
DHRS7	4.2e-07	-0.226719	0.375	0.499	0.0157107
ACTR10	0.0025427	-0.227108	0.144	0.191	1
CD2AP	0.0497495	-0.2275	0.112	0.138	1
EIF3H	4.61e-05	-0.227644	0.444	0.549	1
KIAA2026	0.0297481	-0.227691	0.112	0.141	1
CPNE3	0.000281877	-0.227744	0.152	0.21	1
IP6K2	0.00522353	-0.227796	0.163	0.206	1
CASC4	0.0577064	-0.228015	0.118	0.143	1
SRSF4	5.86e-05	-0.22814	0.214	0.289	1
COPS8	0.00431679	-0.228272	0.131	0.173	1
LDB2	0.000523145	-0.228298	0.094	0.14	1
KLHL24	0.00569915	-0.228643	0.123	0.164	1
GLTP	0.00538534	-0.228709	0.094	0.13	1
RTCA	0.0040033	-0.22882	0.118	0.16	1
AKNA	1.12e-06	-0.228959	0.39	0.506	0.0418955
CBX5	0.0920213	-0.229254	0.117	0.138	1
MIS18BP1	0.000162366	-0.229314	0.187	0.255	1
CRBN	0.000494626	-0.229838	0.172	0.233	1
CSTB	4.94e-07	-0.229939	0.489	0.627	0.0184743
RIF1	1.96e-05	-0.229991	0.134	0.203	0.733058
STX16	0.0136991	-0.229996	0.109	0.143	1
FAM200B	0.0373674	-0.230004	0.098	0.124	1
KIF21A	0.000916707	-0.230259	0.129	0.179	1
IWS1	0.0150206	-0.230376	0.107	0.139	1
PYCARD	0.000363929	-0.231302	0.246	0.319	1
MAPRE1	0.000782255	-0.231366	0.181	0.238	1
CYLD	2.35e-05	-0.231683	0.307	0.398	0.877319
TACC1	9.26e-05	-0.231705	0.188	0.258	1
FIP1L1	7.62e-05	-0.231843	0.147	0.212	1
NMI	0.000338403	-0.232098	0.128	0.182	1
WDR45B	0.0475422	-0.232206	0.096	0.12	1
TPGS1	0.000804131	-0.232837	0.134	0.186	1
MTF2	0.000458059	-0.233317	0.165	0.224	1
VPS25	0.00934754	-0.233567	0.108	0.141	1
BIN1	0.00400055	-0.233626	0.214	0.268	1
DCP2	0.00289296	-0.233726	0.151	0.199	1
DHX29	0.00285928	-0.233832	0.101	0.141	1
AC016831.7	0.00113759	-0.233865	0.063	0.1	1
ST13	0.000182778	-0.233917	0.358	0.439	1
ACTG1	6.65e-14	-0.233948	0.896	0.955	2.49e-09
UQCR11	8.5e-08	-0.234472	0.578	0.719	0.00317831
TM9SF2	0.00876276	-0.234517	0.14	0.179	1
KPNA1	0.000126532	-0.234953	0.071	0.118	1
MRPL10	3.78e-05	-0.235032	0.155	0.222	1
EEA1	0.023097	-0.236146	0.105	0.135	1
GNB2	0.000394194	-0.236311	0.245	0.315	1
FBXO9	0.0345348	-0.236385	0.095	0.12	1
NDUFB9	2.1e-05	-0.236633	0.29	0.382	0.784515
METAP2	0.00100673	-0.236673	0.183	0.24	1
BAD	0.0154997	-0.236896	0.112	0.145	1
DNAJC10	0.00441975	-0.236928	0.099	0.135	1
MDH2	5.67e-05	-0.237017	0.295	0.384	1
PTOV1	0.0589406	-0.23774	0.095	0.117	1
NECAP2	0.00418419	-0.237938	0.141	0.186	1
RCN2	0.000389117	-0.238023	0.188	0.251	1
CD53	4.87e-08	-0.238048	0.566	0.716	0.00182046
SSR2	3.05e-07	-0.238208	0.562	0.715	0.0114082
OST4	8.37e-09	-0.238305	0.717	0.859	0.000312876
ARRB2	0.0106379	-0.23847	0.137	0.175	1
LONP2	0.0215032	-0.238981	0.105	0.136	1
CNOT7	0.00121394	-0.239213	0.15	0.201	1
R3HDM2	0.000632253	-0.239346	0.132	0.185	1
SUMO3	0.000473532	-0.240358	0.174	0.232	1
LSM8	0.000162188	-0.24083	0.295	0.373	1
DDX5	1.47e-15	-0.240915	0.85	0.943	5.5e-11
TTC19	0.000750905	-0.241425	0.173	0.234	1
LUC7L3	1.55e-05	-0.241602	0.306	0.401	0.581088
PSME1	8.63e-08	-0.241644	0.639	0.792	0.00322526
ABHD14A	0.088451	-0.24187	0.1	0.121	1
TRA2A	6.5e-05	-0.242016	0.301	0.379	1
MED4	0.00223176	-0.242334	0.208	0.263	1
TMEM230	0.000282582	-0.242623	0.309	0.384	1
PTP4A1	3.92e-08	-0.24265	0.163	0.26	0.00146498
FAM104A	0.0813693	-0.242669	0.104	0.126	1
SH2D1A	6.8e-05	-0.242674	0.347	0.435	1
PSMA1	2.89e-06	-0.242937	0.371	0.482	0.108189
CCDC69	0.000341984	-0.243832	0.231	0.302	1
CCT8	0.000661294	-0.243851	0.275	0.345	1
SELPLG	0.000709428	-0.243905	0.242	0.303	1
MRPL24	0.102546	-0.24418	0.083	0.102	1
GIMAP1	0.00185108	-0.244276	0.183	0.238	1
PRKDC	0.000784722	-0.244337	0.204	0.266	1
KMT5B	0.00461584	-0.24453	0.1	0.137	1
GFI1	0.000175438	-0.24462	0.102	0.156	1
POLR3GL	0.000215414	-0.24494	0.248	0.324	1
CTDSP1	0.0171243	-0.245042	0.17	0.21	1
ARL6IP6	0.000938852	-0.245148	0.121	0.169	1
KATNBL1	0.0251078	-0.245357	0.121	0.153	1
GCC2	3.18e-06	-0.24568	0.338	0.447	0.118873
TMED9	2.24e-06	-0.246295	0.331	0.443	0.0838241
SINHCAF	0.00393593	-0.246889	0.129	0.173	1
ASH1L	0.000184055	-0.246899	0.188	0.254	1
IMMT	0.000226219	-0.246954	0.14	0.196	1
MFF	0.00867033	-0.247161	0.156	0.196	1
MRPL19	0.0715159	-0.247197	0.086	0.106	1
PDIA4	0.028149	-0.247704	0.153	0.186	1
EIF2A	0.0083079	-0.24781	0.188	0.231	1
LINC01871	0.000396064	-0.247939	0.412	0.496	1
APLP2	0.00577819	-0.248095	0.128	0.169	1
HSH2D	0.000342859	-0.248827	0.16	0.218	1
CHCHD5	0.0105658	-0.249029	0.143	0.181	1
PUM3	0.0671209	-0.249105	0.094	0.116	1
KMT2A	0.00875024	-0.249269	0.172	0.216	1
GSTK1	2.9e-06	-0.249272	0.339	0.446	0.108405
CCDC28A	0.00239698	-0.24933	0.145	0.193	1
KXD1	0.0124044	-0.249407	0.111	0.145	1
STAU2	0.00907428	-0.249472	0.121	0.157	1
ZNF276	0.00365158	-0.249692	0.086	0.124	1
VAMP2	6.66e-09	-0.24976	0.466	0.597	0.000248831
HNRNPD	6.12e-05	-0.249859	0.295	0.38	1
B4GALT5	0.000168836	-0.249912	0.062	0.105	1
EIF4A2	2.83e-09	-0.250324	0.62	0.753	0.00010576
TMEM126B	0.00856094	-0.250632	0.147	0.186	1
TAP2	0.00487401	-0.250932	0.094	0.13	1
FKBP8	3.19e-06	-0.251209	0.358	0.46	0.119316
TMEM87A	0.00572763	-0.251232	0.122	0.161	1
VCPIP1	0.0316418	-0.251684	0.077	0.102	1
SMC3	5.74e-07	-0.251913	0.227	0.324	0.0214765
RBM39	1.12e-08	-0.251934	0.69	0.814	0.000419951
AP2S1	0.000636392	-0.25208	0.269	0.337	1
UNC50	0.0191189	-0.252285	0.113	0.146	1
ELF1	1.38e-13	-0.252332	0.55	0.725	5.18e-09
ATP5MD	5.98e-07	-0.252377	0.485	0.618	0.0223399
SNX1	0.00797291	-0.25252	0.102	0.137	1
[truncated: 1,228 more rows]
