# Supplementary material for: Single-cell transcriptomics reveals comprehensive microenvironment and highlights the dysfuntional state of NK cells in endometrioid carcinoma
Source: Medicine (Baltimore). 2024 Mar 29;103(13):e37555. doi: 10.1097/MD.0000000000037555 (PMC10977572; doi:10.1097/MD.0000000000037555)
Supplement: Supplementary file 4 [file medi-103-e37555-s004.xlsx]

## Sheet: Supplementary Table S4
Supplementary Table S4 The different expression genes between Tumor and Normal tissues of CD56brightCD16lo NK cells
	p_val	avg_log2FC	pct.1	pct.2	p_val_adj
IGHM	6.39e-52	9.93561	0.18	0	2.39e-47
SCGB1D4	2.7e-106	8.32948	0.351	0.003	1.01e-101
IGKC	3.03e-281	7.70739	0.769	0.014	1.13e-276
CXCL13	1.01e-27	7.42719	0.114	0.007	3.78e-23
SCGB1D2	2.47e-98	7.04895	0.336	0.006	9.22e-94
CTLA4	1.88e-34	6.52299	0.128	0.003	7.02e-30
IGHG3	8.45e-38	5.7477	0.148	0.006	3.16e-33
CD3G	2.59e-35	5.36811	0.147	0.009	9.69e-31
SCGB2A1	4.27e-107	5.28315	0.393	0.022	1.6e-102
IGHG4	1.23e-26	5.17962	0.105	0.004	4.59e-22
HLA-DQA1	1.62e-26	4.9216	0.11	0.007	6.06e-22
IGLC2	2.59e-46	4.46319	0.193	0.013	9.7e-42
TNIP3	2.01e-56	4.46107	0.24	0.02	7.51e-52
AC022126.1	1.16e-50	4.18119	0.239	0.03	4.35e-46
LAG3	1.87e-30	4.07104	0.138	0.013	7.01e-26
PARD6G	1.11e-23	3.93781	0.109	0.01	4.14e-19
ICOS	5.03e-45	3.89703	0.204	0.02	1.88e-40
LINC02446	4.27e-17	3.7401	0.169	0.064	1.6e-12
ZNF683	1.08e-48	3.73141	0.228	0.026	4.06e-44
SLPI	7.03e-24	3.68445	0.106	0.009	2.63e-19
CD3D	9.58e-43	3.66818	0.247	0.05	3.58e-38
MAST4	4.09e-30	3.66575	0.15	0.019	1.53e-25
PDE3B	8.08e-143	3.58406	0.604	0.105	3.02e-138
SYTL2	4.61e-38	3.56989	0.198	0.029	1.72e-33
GEM	8.28e-44	3.54993	0.192	0.016	3.1e-39
GDF15	4.65e-24	3.36296	0.118	0.014	1.74e-19
HLA-DPB1	4.68e-61	3.36066	0.318	0.056	1.75e-56
CD27	1.76e-19	3.33993	0.104	0.015	6.56e-15
PRR5	1.1e-20	3.33324	0.1	0.011	4.13e-16
TRAT1	4.88e-34	3.31301	0.163	0.018	1.82e-29
RGS10	5e-54	3.27975	0.258	0.032	1.87e-49
SLC35F1	1.54e-85	3.21724	0.414	0.075	5.77e-81
DNPH1	6.75e-22	3.14632	0.109	0.013	2.52e-17
GCHFR	1.62e-24	3.11583	0.138	0.023	6.05e-20
TRAC	3.17e-46	3.08842	0.28	0.061	1.19e-41
CXCR6	3.81e-53	3.07668	0.277	0.043	1.43e-48
LGALS3	1.55e-60	3.02928	0.337	0.068	5.78e-56
HLA-DRA	3.36e-41	2.99915	0.25	0.052	1.25e-36
AC120193.1	3.08e-26	2.98725	0.128	0.015	1.15e-21
HLA-DPA1	1.19e-41	2.94602	0.257	0.057	4.45e-37
CLEC2D	2.02e-64	2.89909	0.414	0.119	7.54e-60
DUSP4	1.89e-45	2.84059	0.299	0.076	7.08e-41
PERP	1.22e-20	2.82419	0.14	0.032	4.56e-16
LINC01871	1.1e-82	2.79488	0.448	0.095	4.12e-78
CD52	3.34e-129	2.77913	0.654	0.206	1.25e-124
WIPF3	6.74e-24	2.76949	0.175	0.045	2.52e-19
BATF	1.11e-24	2.76794	0.161	0.035	4.17e-20
HLA-DRB1	8.73e-44	2.75047	0.265	0.055	3.27e-39
LIME1	7.82e-26	2.73226	0.165	0.035	2.92e-21
HPGD	4.83e-23	2.68656	0.173	0.047	1.8e-18
TMEM14C	6.61e-35	2.64318	0.204	0.038	2.47e-30
MVB12B	4.36e-18	2.635	0.129	0.032	1.63e-13
ANK3	5.97e-11	2.63216	0.1	0.033	2.23e-06
CD8A	8.63e-26	2.61752	0.203	0.06	3.22e-21
CLIC5	1.31e-22	2.59525	0.122	0.018	4.9e-18
LCK	8.85e-71	2.59127	0.412	0.097	3.31e-66
TIGIT	2.47e-51	2.54777	0.346	0.091	9.24e-47
WFDC2	6.35e-39	2.53543	0.31	0.102	2.38e-34
CCL4L2	3.62e-33	2.53415	0.643	0.52	1.35e-28
C12orf75	2.22e-34	2.47823	0.244	0.063	8.31e-30
FAM118A	2.18e-25	2.46818	0.17	0.038	8.17e-21
HLA-DMA	1.92e-15	2.46218	0.11	0.027	7.19e-11
FCGR3A	1.5e-20	2.44611	0.152	0.039	5.61e-16
SPOCK2	8.96e-25	2.44381	0.17	0.039	3.35e-20
CLIC3	4.13e-73	2.43634	0.488	0.149	1.54e-68
PTMS	4.8e-29	2.40734	0.24	0.076	1.79e-24
LTB	2.27e-29	2.4066	0.246	0.077	8.48e-25
PIM3	4.64e-27	2.35772	0.231	0.075	1.74e-22
CEBPB	1.19e-25	2.34907	0.22	0.071	4.44e-21
NINJ1	1.32e-17	2.32755	0.137	0.038	4.93e-13
BIN1	2.14e-26	2.318	0.191	0.049	8.02e-22
TNFRSF9	3.55e-20	2.31454	0.164	0.047	1.33e-15
GNG2	1.09e-101	2.30914	0.567	0.131	4.08e-97
GPR171	1.93e-28	2.29261	0.23	0.069	7.2e-24
GBP5	1.73e-24	2.28611	0.207	0.064	6.45e-20
ADAM28	4.19e-23	2.27644	0.196	0.061	1.57e-18
IRF4	2.23e-22	2.25985	0.205	0.068	8.34e-18
S100A6	8.99e-80	2.198	0.582	0.247	3.36e-75
GLIPR1	2.63e-55	2.18447	0.39	0.113	9.84e-51
FABP5	4.97e-21	2.18025	0.192	0.064	1.86e-16
SLAMF7	9.9e-20	2.17339	0.177	0.056	3.7e-15
ASB2	8.4e-14	2.17227	0.109	0.03	3.14e-09
BICDL1	2.38e-70	2.16583	0.504	0.163	8.9e-66
CD226	6.1e-15	2.132	0.121	0.034	2.28e-10
CCL3L1	2.14e-35	2.10635	0.338	0.125	7.99e-31
ITGAE	1.95e-59	2.07602	0.511	0.21	7.29e-55
LYAR	3.41e-13	2.0696	0.132	0.048	1.28e-08
TYMP	6.23e-16	2.06904	0.14	0.044	2.33e-11
PRDX1	1.32e-37	2.05212	0.31	0.099	4.93e-33
CXCR3	5.26e-11	2.01765	0.101	0.033	1.97e-06
GSTO1	5.99e-27	2.01731	0.233	0.076	2.24e-22
CCR9	1.75e-13	2.00249	0.127	0.042	6.54e-09
DUSP5	7.14e-18	1.99266	0.201	0.081	2.67e-13
NBL1	1.27e-16	1.98276	0.143	0.043	4.73e-12
HNRNPLL	5.91e-24	1.98029	0.238	0.086	2.21e-19
ATF3	7.02e-17	1.95648	0.198	0.082	2.63e-12
TGIF1	4.52e-18	1.95516	0.18	0.064	1.69e-13
PRKCQ	5.75e-44	1.954	0.329	0.091	2.15e-39
PPP1R14B	7.02e-27	1.94453	0.275	0.108	2.62e-22
ITGB7	2.04e-14	1.93655	0.14	0.048	7.62e-10
CD9	6.08e-28	1.92289	0.255	0.086	2.27e-23
IFNG	6.32e-44	1.91455	0.388	0.136	2.36e-39
FRMD4B	3.55e-14	1.91345	0.137	0.047	1.33e-09
DOCK5	2.34e-39	1.90699	0.328	0.105	8.76e-35
STAT5A	3.26e-17	1.89365	0.18	0.067	1.22e-12
PTTG1	1.05e-14	1.88974	0.127	0.038	3.92e-10
RBPJ	1.65e-49	1.88509	0.524	0.264	6.16e-45
CD74	1.12e-39	1.88504	0.395	0.166	4.2e-35
GRAMD2B	3.37e-09	1.87102	0.102	0.039	0.000126028
MRPL36	3.23e-10	1.86737	0.107	0.039	1.21e-05
TIMP1	1.11e-12	1.86283	0.119	0.039	4.17e-08
PLSCR1	6.65e-17	1.84867	0.163	0.055	2.48e-12
LDLRAD4	7.26e-68	1.84634	0.634	0.34	2.72e-63
RGS2	1.34e-23	1.84476	0.269	0.112	5e-19
APBB1IP	5.65e-72	1.84375	0.55	0.203	2.11e-67
HSPB1	3.36e-33	1.84329	0.354	0.149	1.26e-28
CROCC	4.17e-19	1.82746	0.205	0.078	1.56e-14
CXCR4	3.29e-124	1.81578	0.787	0.305	1.23e-119
SURF2	3.31e-09	1.81529	0.102	0.039	0.000123739
CD3E	5.61e-31	1.81499	0.346	0.154	2.1e-26
S1PR4	4.27e-09	1.81352	0.1	0.038	0.000159536
GBP4	9.75e-13	1.80405	0.138	0.052	3.65e-08
GPR18	4.57e-09	1.79842	0.1	0.038	0.000170831
IL32	3.69e-59	1.78686	0.595	0.306	1.38e-54
FAM107B	3.49e-50	1.78545	0.466	0.188	1.3e-45
ALOX5AP	4.5e-50	1.77173	0.439	0.16	1.68e-45
ADGRG5	2.43e-14	1.76915	0.138	0.046	9.07e-10
ABI3	2.2e-13	1.76155	0.155	0.062	8.22e-09
ORAI1	1.25e-17	1.75294	0.167	0.055	4.67e-13
TNFRSF1B	4.08e-53	1.72892	0.502	0.212	1.52e-48
CLDN4	1.82e-09	1.72772	0.129	0.057	6.79e-05
ATP10D	4.17e-08	1.72717	0.144	0.074	0.00155907
ELF3	8.17e-08	1.72692	0.114	0.054	0.00305382
KRT18	5.71e-08	1.72644	0.104	0.045	0.00213365
TRAF1	2.73e-30	1.72411	0.318	0.127	1.02e-25
PREX1	1.03e-46	1.72123	0.426	0.158	3.85e-42
PLAC8	1.1e-08	1.72063	0.104	0.042	0.000410739
EMC6	8.94e-12	1.7202	0.123	0.044	3.34e-07
SMAD3	1.48e-16	1.71265	0.196	0.079	5.53e-12
C12orf57	1.63e-29	1.70709	0.303	0.119	6.09e-25
MAP3K14	9.87e-09	1.70654	0.103	0.041	0.000369063
COA6	1.16e-08	1.69111	0.108	0.045	0.000432754
IFI27L2	1.92e-14	1.67922	0.17	0.069	7.17e-10
ETHE1	3.68e-11	1.67658	0.106	0.035	1.38e-06
CYBA	6.33e-88	1.67596	0.714	0.401	2.37e-83
C4orf48	6.98e-10	1.6759	0.116	0.047	2.61e-05
EMD	1.69e-18	1.66722	0.228	0.096	6.32e-14
ARID5B	1.09e-35	1.66507	0.452	0.235	4.07e-31
PSMB9	3.17e-39	1.64846	0.444	0.215	1.19e-34
CD2	8.29e-35	1.64815	0.457	0.244	3.1e-30
CLEC2B	3.7e-74	1.63921	0.74	0.471	1.38e-69
PDE7B	1.14e-08	1.62621	0.134	0.065	0.000425074
IGFLR1	8.67e-18	1.62171	0.226	0.1	3.24e-13
PCID2	1.22e-13	1.61557	0.165	0.067	4.56e-09
AKAP5	4.9e-21	1.61427	0.256	0.11	1.83e-16
TMEM35B	1.6e-10	1.61372	0.121	0.048	5.97e-06
TMEM238	2.47e-07	1.6092	0.107	0.05	0.00923832
PSMA1	4.29e-30	1.60911	0.393	0.2	1.61e-25
COA4	1.4e-13	1.60682	0.153	0.06	5.22e-09
S100A11	5.64e-56	1.5961	0.604	0.34	2.11e-51
TGFBR2	5.62e-39	1.59321	0.403	0.166	2.1e-34
SH3BGRL3	1.52e-86	1.59186	0.773	0.518	5.67e-82
IKZF2	5.44e-32	1.59168	0.382	0.17	2.04e-27
ARL3	4.08e-10	1.58695	0.123	0.05	1.53e-05
MT2A	3.16e-15	1.58637	0.251	0.13	1.18e-10
PLEKHO1	3.32e-21	1.57726	0.207	0.072	1.24e-16
ARHGAP25	1.81e-12	1.57635	0.154	0.063	6.78e-08
SAP30	7.92e-11	1.57499	0.139	0.06	2.96e-06
MPC2	7.76e-23	1.57483	0.27	0.114	2.9e-18
BCL11B	1.64e-23	1.57393	0.23	0.078	6.14e-19
COMMD8	1.07e-10	1.57267	0.134	0.057	3.99e-06
SCAND1	7.2e-24	1.5712	0.297	0.135	2.69e-19
CAPS	1.85e-11	1.57012	0.19	0.096	6.9e-07
TAP1	4.07e-13	1.5688	0.205	0.103	1.52e-08
RPA3	1.17e-13	1.56541	0.176	0.075	4.39e-09
ORMDL2	1.55e-09	1.56357	0.107	0.041	5.81e-05
C19orf53	7.75e-33	1.56185	0.391	0.185	2.9e-28
PRELID1	4.22e-30	1.56168	0.391	0.199	1.58e-25
BAX	3.1e-23	1.56113	0.337	0.172	1.16e-18
KLF2	2.38e-13	1.55686	0.244	0.133	8.9e-09
NOP10	2.5e-22	1.55327	0.295	0.141	9.36e-18
BCL2	1.42e-39	1.55204	0.389	0.145	5.3e-35
LAYN	3.03e-08	1.54128	0.106	0.045	0.00113317
JAK3	7.24e-08	1.53658	0.115	0.054	0.00270628
GADD45GIP1	4.63e-17	1.53045	0.242	0.115	1.73e-12
TNFRSF18	2.65e-22	1.52869	0.416	0.271	9.91e-18
YBX3	3.06e-05	1.52375	0.102	0.056	1
PDE4DIP	1.12e-08	1.51406	0.102	0.041	0.000420112
PDE4D	2.88e-40	1.51227	0.51	0.269	1.08e-35
AC015849.1	3.53e-16	1.51045	0.233	0.108	1.32e-11
CCL5	9.97e-108	1.50553	0.889	0.634	3.73e-103
CDKN1B	2.75e-39	1.50283	0.451	0.218	1.03e-34
TMEM179B	7.71e-14	1.49113	0.175	0.074	2.88e-09
CD48	2.35e-43	1.48965	0.493	0.238	8.79e-39
IRF9	2.04e-07	1.48593	0.146	0.081	0.00764219
NDUFC1	6.25e-09	1.48396	0.107	0.043	0.000233651
PELI1	1.48e-16	1.47342	0.262	0.131	5.54e-12
HINT2	2.2e-07	1.4696	0.108	0.05	0.00823236
RGCC	2.96e-50	1.46295	0.666	0.459	1.11e-45
PLCXD2	3.41e-12	1.45975	0.21	0.108	1.27e-07
CCDC85B	1.25e-24	1.45865	0.347	0.176	4.67e-20
GBP2	6.19e-22	1.45706	0.327	0.161	2.31e-17
NAB1	2.15e-09	1.45637	0.157	0.079	8.02e-05
GRASP	2.15e-07	1.4538	0.127	0.065	0.00804986
CXXC5	1.18e-10	1.45317	0.169	0.083	4.4e-06
KLF6	6.75e-70	1.44915	0.782	0.591	2.53e-65
ISCU	1.1e-17	1.44786	0.256	0.125	4.13e-13
RRP1B	7.08e-10	1.44678	0.134	0.059	2.65e-05
NCR3	1.8e-12	1.44589	0.206	0.104	6.72e-08
PSMB8	2.39e-23	1.44585	0.36	0.198	8.94e-19
TMEM14B	4.1e-21	1.44503	0.28	0.127	1.53e-16
MAN1C1	7.63e-09	1.4441	0.117	0.05	0.000285171
TRAPPC2L	6.25e-09	1.44019	0.124	0.055	0.000233494
FAM53B	1.94e-06	1.43434	0.11	0.056	0.0723513
VAMP5	5.34e-11	1.43088	0.166	0.078	1.99e-06
ELOF1	1.78e-08	1.43076	0.11	0.047	0.000666336
NMI	2.32e-08	1.42909	0.105	0.044	0.000866661
SRM	2.73e-10	1.42637	0.126	0.051	1.02e-05
NTMT1	1.19e-07	1.42249	0.1	0.044	0.00444013
LYST	2.29e-62	1.41978	0.665	0.34	8.55e-58
LSM10	2.72e-10	1.41899	0.154	0.073	1.02e-05
OCIAD2	1.41e-18	1.41333	0.283	0.144	5.26e-14
CARS	2.25e-07	1.41083	0.108	0.05	0.00842376
JUND	2.23e-112	1.40753	0.932	0.842	8.35e-108
CYC1	5.98e-09	1.40575	0.135	0.064	0.000223658
LAMTOR1	3.98e-11	1.40556	0.18	0.09	1.49e-06
RHOG	1.11e-11	1.40434	0.177	0.085	4.15e-07
SLC35D2	2.52e-09	1.40249	0.124	0.054	9.43e-05
FAM160B1	2.42e-10	1.39929	0.137	0.059	9.06e-06
CCL4	2.67e-32	1.3984	0.862	0.86	9.98e-28
RALGDS	2.17e-15	1.39591	0.242	0.119	8.11e-11
RPL8	2.26e-121	1.39576	0.895	0.706	8.45e-117
TWF2	4.45e-10	1.39162	0.16	0.078	1.66e-05
PEBP1	1.84e-21	1.39061	0.328	0.168	6.86e-17
CIAO2B	1.36e-25	1.39031	0.359	0.181	5.09e-21
PMAIP1	1.57e-09	1.38974	0.171	0.09	5.85e-05
HINT1	1.71e-49	1.38938	0.614	0.38	6.4e-45
SF3B5	3.21e-25	1.38347	0.379	0.202	1.2e-20
LSM2	3.33e-16	1.38208	0.24	0.116	1.24e-11
ABRACL	1.49e-17	1.38148	0.301	0.167	5.55e-13
IMP3	6.35e-10	1.37487	0.139	0.063	2.38e-05
PWP1	5.18e-07	1.37355	0.127	0.066	0.0193512
AP2S1	6.66e-14	1.37301	0.224	0.113	2.49e-09
CHCHD1	7.49e-08	1.37246	0.122	0.058	0.00279986
DRAP1	3.04e-30	1.36868	0.44	0.242	1.14e-25
ZNF706	1.41e-20	1.36798	0.269	0.12	5.29e-16
STOML2	7.85e-08	1.36642	0.116	0.055	0.00293634
BRK1	4.88e-23	1.36617	0.335	0.172	1.82e-18
GPX4	4.57e-29	1.36598	0.446	0.255	1.71e-24
PSMD7	6.46e-14	1.36158	0.227	0.117	2.41e-09
VMA21	4.66e-07	1.36132	0.11	0.053	0.0174254
MRPL57	1.66e-15	1.3601	0.237	0.116	6.21e-11
NECAP2	5.72e-07	1.3586	0.13	0.069	0.0213958
MYL12A	1.63e-73	1.35685	0.767	0.493	6.08e-69
NUDT22	3.31e-07	1.3567	0.106	0.049	0.0123859
LYSMD2	6.11e-09	1.35641	0.122	0.054	0.000228443
ACP1	5.34e-11	1.35582	0.183	0.093	2e-06
PSMA7	6.22e-48	1.35478	0.607	0.369	2.33e-43
PLAAT4	1.11e-39	1.35305	0.561	0.335	4.13e-35
MFSD10	6.31e-11	1.35215	0.163	0.076	2.36e-06
DHPS	4.27e-06	1.34923	0.108	0.056	0.159453
SLF1	3.3e-07	1.34883	0.123	0.062	0.0123262
TXNDC17	1.25e-08	1.34646	0.113	0.049	0.000467603
TIMM8B	1.09e-05	1.34634	0.103	0.055	0.406435
SAT1	4.37e-42	1.34621	0.636	0.422	1.63e-37
PSENEN	5.08e-08	1.34616	0.166	0.094	0.0019003
IFNAR1	3.04e-08	1.34286	0.127	0.061	0.00113651
P2RY10	2.56e-14	1.34276	0.171	0.068	9.57e-10
PBDC1	2.57e-07	1.34091	0.125	0.064	0.00962535
RAB3GAP1	1.91e-19	1.33912	0.325	0.172	7.15e-15
BAZ2B	1.25e-11	1.33789	0.198	0.102	4.68e-07
TRPS1	2.43e-15	1.33739	0.257	0.132	9.07e-11
TSPO	5.74e-26	1.33629	0.392	0.209	2.15e-21
TMEM107	4.42e-06	1.33274	0.107	0.055	0.16533
ZNF831	2e-08	1.33181	0.121	0.055	0.000746499
MPZL3	2.02e-10	1.33168	0.193	0.103	7.56e-06
THYN1	6.76e-08	1.33103	0.112	0.051	0.00252745
SMDT1	5.9e-23	1.32986	0.364	0.195	2.2e-18
REXO2	1.8e-07	1.32779	0.123	0.061	0.00673876
TMEM70	2.23e-09	1.32746	0.123	0.053	8.32e-05
AC092821.3	1.09e-16	1.3261	0.257	0.125	4.06e-12
LSM5	4.48e-07	1.3253	0.13	0.069	0.0167571
PDLIM2	5.3e-09	1.32461	0.156	0.08	0.000198195
HIST1H4C	1.6e-08	1.32434	0.197	0.119	0.000596452
MRPL4	2.89e-08	1.32268	0.108	0.046	0.00108116
SH2D1A	3.18e-16	1.32028	0.214	0.093	1.19e-11
TBC1D31	3.64e-07	1.31807	0.154	0.088	0.0136166
GLRX5	4.07e-10	1.31593	0.17	0.085	1.52e-05
GIMAP1	2.8e-09	1.31151	0.152	0.076	0.000104552
MRPL22	1.12e-06	1.30968	0.126	0.067	0.0417543
IL12RB2	7.05e-16	1.30864	0.307	0.176	2.64e-11
PRDX2	5.92e-16	1.3076	0.253	0.128	2.21e-11
NUDT16L1	8.1e-08	1.30242	0.137	0.071	0.00302922
VIM	1.85e-74	1.30176	0.804	0.638	6.91e-70
NDUFB10	5.97e-14	1.30046	0.248	0.134	2.23e-09
NCF1	3.06e-05	1.29971	0.101	0.055	1
CD99	5.17e-32	1.29909	0.47	0.259	1.93e-27
RPL12	1.09e-94	1.29899	0.885	0.701	4.09e-90
PSMB4	4.45e-15	1.29824	0.247	0.126	1.66e-10
PDCL3	5.45e-12	1.29515	0.256	0.15	2.04e-07
LAGE3	5.12e-08	1.29197	0.113	0.051	0.00191285
AC025164.1	3.25e-07	1.29182	0.131	0.069	0.0121465
SLC4A4	2.67e-08	1.29109	0.143	0.073	0.000999659
MRPL41	6.94e-14	1.2881	0.23	0.115	2.59e-09
JUN	1.86e-29	1.28731	0.538	0.34	6.97e-25
PIM1	3.27e-09	1.28655	0.194	0.111	0.000122351
PELO	9.97e-08	1.28541	0.105	0.046	0.00372893
RNASEH2C	8.85e-10	1.2852	0.198	0.111	3.31e-05
DPY30	1.13e-08	1.28486	0.184	0.105	0.000423719
PFDN6	3.84e-06	1.28434	0.111	0.059	0.143734
SPCS2	3.1e-24	1.28374	0.435	0.269	1.16e-19
TPGS1	9.56e-07	1.28249	0.131	0.072	0.0357582
PSMB5	1.87e-05	1.28022	0.104	0.056	0.698061
PHB	2.67e-09	1.28021	0.182	0.1	9.98e-05
POLR2J	5.44e-13	1.27737	0.221	0.113	2.03e-08
POLE4	3.26e-09	1.27397	0.16	0.081	0.000121874
SLAMF6	6.79e-06	1.2717	0.116	0.064	0.253858
DSTN	8.63e-14	1.27044	0.217	0.108	3.23e-09
CUEDC2	3.08e-06	1.26889	0.105	0.053	0.115297
GAB2	1.92e-05	1.26857	0.127	0.074	0.717799
ANXA5	3.95e-13	1.26823	0.251	0.141	1.48e-08
BLOC1S1	1.35e-16	1.26792	0.309	0.175	5.03e-12
HMGB2	9.2e-19	1.26746	0.388	0.241	3.44e-14
ARL1	3.5e-05	1.26692	0.11	0.063	1
BUD31	1.16e-15	1.26657	0.294	0.168	4.34e-11
PARP1	1.48e-12	1.2658	0.227	0.121	5.55e-08
SMIM10L1	1.96e-08	1.26558	0.137	0.067	0.000733262
SLC25A5	1.92e-22	1.26443	0.418	0.256	7.18e-18
NUDCD2	6.99e-07	1.26437	0.128	0.068	0.0261259
ISG20	3.28e-29	1.26269	0.543	0.369	1.23e-24
VPS35	3.21e-08	1.25968	0.126	0.06	0.00120066
EDF1	5.65e-33	1.25911	0.519	0.325	2.11e-28
EVI2A	2.67e-21	1.25726	0.368	0.209	9.97e-17
AL137856.1	6.28e-29	1.2565	0.479	0.278	2.35e-24
TAGAP	1.55e-35	1.25348	0.494	0.259	5.78e-31
DCXR	4.51e-10	1.2518	0.194	0.106	1.69e-05
CD24	2.04e-05	1.24948	0.14	0.087	0.763145
ST6GAL1	3.49e-10	1.24763	0.152	0.07	1.3e-05
GABARAP	1.18e-20	1.24723	0.375	0.222	4.43e-16
FKBP3	4.93e-07	1.24504	0.133	0.071	0.0184286
ANAPC11	2.35e-10	1.24409	0.23	0.136	8.77e-06
MYL12B	1.51e-61	1.24344	0.721	0.476	5.64e-57
GRK6	3.01e-07	1.24136	0.119	0.059	0.0112537
EMP3	3.93e-13	1.23968	0.299	0.183	1.47e-08
COX14	2.97e-09	1.23756	0.193	0.111	0.0001111
BMPR1A	0.000133188	1.23706	0.102	0.06	1
NDUFB3	3.07e-11	1.2363	0.202	0.106	1.15e-06
CARD16	5.99e-11	1.2362	0.239	0.142	2.24e-06
MRPS24	1.16e-12	1.23612	0.204	0.1	4.35e-08
FTL	9.91e-80	1.23545	0.855	0.629	3.7e-75
VKORC1	3.19e-09	1.2352	0.159	0.08	0.000119174
MRPS34	3.9e-11	1.23518	0.211	0.114	1.46e-06
SSNA1	1.37e-11	1.23382	0.22	0.12	5.11e-07
ALG5	0.000224926	1.2333	0.102	0.062	1
CTSB	7.03e-05	1.23229	0.102	0.058	1
ANTKMT	2.01e-10	1.23186	0.178	0.09	7.5e-06
PPDPF	1e-20	1.23171	0.372	0.218	3.75e-16
NSA2	1.99e-16	1.23092	0.295	0.161	7.45e-12
PLIN2	6.4e-09	1.23089	0.226	0.137	0.000239142
NOL7	2.46e-15	1.23066	0.275	0.149	9.21e-11
ATP6V0B	4.91e-14	1.23007	0.257	0.141	1.83e-09
FTH1	6.34e-89	1.22989	0.925	0.712	2.37e-84
RGS19	7.48e-08	1.22948	0.14	0.073	0.00279695
GSTK1	6.77e-15	1.22791	0.295	0.172	2.53e-10
RBM8A	8.47e-36	1.2233	0.549	0.335	3.17e-31
GNB2	6.18e-09	1.22282	0.185	0.104	0.000231131
SERPINB9	8.84e-19	1.21941	0.417	0.268	3.3e-14
PRXL2C	3.96e-05	1.21867	0.108	0.061	1
SELENOW	4.39e-20	1.21806	0.377	0.225	1.64e-15
LAMTOR2	6.87e-06	1.21788	0.136	0.08	0.256994
GTF2A2	1.28e-12	1.21688	0.232	0.125	4.79e-08
GAPDH	2.13e-56	1.21545	0.794	0.641	7.98e-52
POLR2I	1.21e-06	1.21447	0.114	0.058	0.0453654
TMEM131L	1.3e-07	1.21439	0.163	0.092	0.00486168
HIGD2A	1.29e-17	1.21418	0.311	0.171	4.83e-13
RPL14	9.21e-96	1.21024	0.876	0.726	3.44e-91
CCDC50	1.66e-06	1.20983	0.155	0.092	0.0622241
MRPL40	1.44e-07	1.20878	0.113	0.053	0.00537287
EVI2B	1.56e-22	1.20866	0.418	0.255	5.85e-18
LIMD2	8.97e-15	1.20843	0.307	0.181	3.35e-10
C1orf122	5.73e-07	1.20788	0.13	0.07	0.021412
SNRPE	7.74e-08	1.20741	0.175	0.102	0.0028951
SLC3A2	2.58e-14	1.20685	0.304	0.179	9.65e-10
PRDX3	3.75e-06	1.20672	0.115	0.061	0.140376
LDHB	2.43e-18	1.20459	0.349	0.202	9.07e-14
WHRN	9.7e-12	1.20172	0.252	0.145	3.63e-07
PRR5L	1.52e-06	1.20109	0.15	0.086	0.0566448
UBXN1	1.83e-27	1.20071	0.426	0.236	6.82e-23
RPL13	1.27e-133	1.19853	0.956	0.893	4.76e-129
ITM2A	3.12e-29	1.19733	0.508	0.316	1.17e-24
CCDC28A	5.45e-05	1.19731	0.105	0.06	1
ISG15	2.62e-14	1.19726	0.33	0.205	9.79e-10
CRIP1	1.1e-44	1.1963	0.655	0.443	4.11e-40
ACADM	1.13e-05	1.19495	0.104	0.055	0.422124
ABCG1	8.33e-13	1.19493	0.227	0.115	3.12e-08
TSTD1	1.15e-19	1.1949	0.321	0.167	4.29e-15
RNF166	1.06e-08	1.19347	0.174	0.095	0.000397306
EID1	7.4e-20	1.1923	0.378	0.226	2.77e-15
MRPL20	1.52e-09	1.19223	0.228	0.138	5.7e-05
EIF6	4.1e-08	1.19208	0.18	0.104	0.00153199
COX5B	2.51e-19	1.19193	0.367	0.216	9.39e-15
DUSP16	1.1e-26	1.19037	0.437	0.235	4.11e-22
UQCRFS1	5.11e-14	1.18768	0.244	0.125	1.91e-09
TUFM	8.35e-09	1.18753	0.205	0.122	0.000312328
CD69	5.47e-68	1.18661	0.849	0.599	2.05e-63
APOBEC3G	7.93e-37	1.18448	0.6	0.385	2.96e-32
PFDN2	3.66e-13	1.18413	0.249	0.137	1.37e-08
IER5L	3.27e-07	1.1838	0.161	0.094	0.012225
RPLP0	7.56e-62	1.18181	0.768	0.567	2.83e-57
LAT	4.91e-08	1.181	0.161	0.089	0.001835
ANXA1	3.97e-30	1.18011	0.632	0.456	1.48e-25
RABIF	3.83e-06	1.17915	0.117	0.063	0.143336
RAN	1.23e-26	1.17876	0.493	0.317	4.62e-22
RPS2	7.59e-108	1.17857	0.928	0.806	2.84e-103
APRT	1.71e-25	1.17791	0.445	0.259	6.39e-21
SEC62	1.34e-13	1.17654	0.316	0.196	5.02e-09
JOSD2	7.19e-06	1.17563	0.115	0.063	0.268674
SNRPN	4.2e-09	1.17343	0.221	0.135	0.000157053
RPS4X	2.86e-111	1.17186	0.93	0.811	1.07e-106
PRDX6	7.29e-19	1.16861	0.359	0.212	2.72e-14
S100A4	4.42e-33	1.16822	0.563	0.359	1.65e-28
REEP5	4.02e-18	1.1678	0.37	0.227	1.5e-13
UQCRB	2.06e-29	1.16623	0.51	0.322	7.7e-25
CAMK4	7.44e-29	1.16574	0.462	0.245	2.78e-24
ZMAT2	5.39e-08	1.165	0.17	0.096	0.00201588
MRFAP1	7.5e-16	1.16481	0.334	0.206	2.8e-11
M6PR	7.35e-09	1.16437	0.19	0.108	0.000274787
MZT1	1.37e-06	1.16328	0.11	0.055	0.0510962
TBCB	4.65e-11	1.1631	0.221	0.123	1.74e-06
RPL7	3.58e-67	1.1631	0.783	0.549	1.34e-62
RPL18	9.11e-98	1.16306	0.893	0.703	3.41e-93
RTRAF	4.92e-13	1.16219	0.289	0.174	1.84e-08
AURKAIP1	5.96e-15	1.16143	0.277	0.15	2.23e-10
PRDM1	6.63e-12	1.15871	0.294	0.184	2.48e-07
BTG1	3.48e-83	1.15838	0.945	0.86	1.3e-78
ERP29	3.08e-19	1.15792	0.362	0.211	1.15e-14
LBH	1.39e-14	1.15644	0.265	0.139	5.18e-10
DNAJA2	1.59e-14	1.15605	0.265	0.141	5.93e-10
MRPL11	1.81e-05	1.15402	0.123	0.072	0.675271
ADGRG1	2.48e-06	1.15354	0.121	0.065	0.0926466
ARL8A	1.3e-05	1.15318	0.103	0.055	0.485179
NCOA7	7.99e-11	1.15109	0.248	0.147	2.99e-06
TRBC1	1.95e-21	1.15061	0.47	0.298	7.31e-17
NDUFA8	3.95e-05	1.14954	0.1	0.055	1
RPS12	1.11e-107	1.14841	0.924	0.788	4.16e-103
MPLKIP	1.82e-06	1.14777	0.138	0.078	0.0679306
PSMB2	2.78e-11	1.14765	0.232	0.134	1.04e-06
SEL1L3	8.76e-08	1.14656	0.166	0.094	0.00327639
SOD1	8.21e-20	1.14632	0.432	0.28	3.07e-15
CPB2-AS1	8.27e-06	1.14535	0.174	0.113	0.309173
EIF4E2	2.87e-08	1.14472	0.161	0.087	0.0010732
AL157402.2	1.91e-12	1.14441	0.277	0.162	7.14e-08
SVIP	1.26e-05	1.14428	0.117	0.067	0.470264
LLPH	1.27e-06	1.14412	0.13	0.071	0.0473065
PA2G4	9.57e-14	1.1441	0.273	0.154	3.58e-09
PLEKHJ1	4.26e-06	1.14331	0.121	0.066	0.159142
RPS5	1.3e-74	1.14262	0.83	0.631	4.87e-70
EMC7	7.26e-11	1.14249	0.206	0.109	2.71e-06
TMEM71	7.27e-07	1.14157	0.121	0.061	0.0271727
FKBP4	0.000137154	1.1406	0.115	0.071	1
TPRKB	1.5e-05	1.13904	0.111	0.061	0.560945
NSMCE3	6.19e-10	1.13792	0.227	0.136	2.31e-05
PSMB8-AS1	1.62e-05	1.13753	0.12	0.069	0.606723
DDX1	0.000164742	1.13677	0.1	0.059	1
NDUFA6	3.93e-09	1.13672	0.177	0.096	0.000147078
SRP14	1.42e-48	1.13504	0.695	0.471	5.3e-44
ARPC1B	3.03e-21	1.13459	0.44	0.285	1.13e-16
IFITM1	6.31e-13	1.13446	0.244	0.129	2.36e-08
COA3	7.27e-07	1.13347	0.121	0.063	0.0271812
UFC1	9.89e-14	1.13319	0.286	0.171	3.7e-09
CALCOCO2	1.53e-06	1.13317	0.187	0.12	0.057242
SS18L2	8.71e-10	1.13064	0.202	0.112	3.26e-05
PARK7	4.26e-26	1.13015	0.474	0.299	1.59e-21
CLDND1	1.29e-12	1.12871	0.46	0.378	4.83e-08
ZNHIT3	7.42e-10	1.1285	0.179	0.093	2.77e-05
MAGED2	4.8e-05	1.12796	0.12	0.072	1
MRPS36	8.72e-10	1.12703	0.164	0.081	3.26e-05
YWHAH	1.26e-09	1.12641	0.183	0.097	4.72e-05
ARL4C	1.6e-12	1.12593	0.286	0.175	5.98e-08
HMOX2	1.14e-10	1.12561	0.212	0.116	4.26e-06
MRPL54	3.3e-10	1.1252	0.204	0.113	1.23e-05
TNFAIP3	7.38e-66	1.12482	0.923	0.822	2.76e-61
S100A10	7.78e-35	1.12313	0.549	0.319	2.91e-30
COX6A1	4.65e-22	1.12252	0.44	0.275	1.74e-17
ARF5	7.98e-08	1.12223	0.146	0.076	0.00298392
HIST1H1C	6.33e-07	1.12166	0.136	0.073	0.02367
MPST	1.09e-07	1.1214	0.144	0.075	0.00406172
RACK1	4.4e-75	1.12099	0.846	0.668	1.65e-70
PKM	2.42e-11	1.12097	0.284	0.179	9.04e-07
RPL18A	1.19e-95	1.12069	0.903	0.774	4.46e-91
TAP2	0.00077968	1.12047	0.114	0.077	1
UBE2L6	1.36e-07	1.11882	0.175	0.103	0.00509058
ATP5IF1	1.31e-19	1.11875	0.424	0.276	4.92e-15
EIF4EBP1	1.85e-07	1.11792	0.113	0.054	0.0069134
SETBP1	6.08e-05	1.11601	0.119	0.071	1
AC058791.1	2.27e-11	1.11581	0.294	0.189	8.47e-07
CHMP2A	1.05e-09	1.11581	0.236	0.147	3.94e-05
IFI27	2.5e-06	1.11569	0.185	0.121	0.0932811
RPL19	3.72e-99	1.11533	0.909	0.776	1.39e-94
TMEM126A	1.54e-08	1.11274	0.139	0.067	0.000577021
CD7	1.64e-60	1.11261	0.81	0.589	6.15e-56
CLN8	0.000101335	1.1122	0.107	0.062	1
NUDT14	3.57e-07	1.11196	0.157	0.09	0.0133298
CIB1	1.45e-22	1.111	0.458	0.3	5.41e-18
UXT	3.13e-15	1.10993	0.339	0.206	1.17e-10
SNRPD1	9.48e-10	1.10786	0.205	0.114	3.55e-05
MRPS12	4.04e-06	1.10785	0.115	0.061	0.150947
TRBC2	7.02e-18	1.10695	0.466	0.331	2.63e-13
MRPL14	7.34e-06	1.10688	0.123	0.068	0.274515
PMEPA1	7.53e-15	1.10661	0.269	0.141	2.82e-10
RIPOR2	5.67e-13	1.10455	0.234	0.12	2.12e-08
COX17	9.15e-08	1.1042	0.191	0.114	0.00342181
GNG5	1.13e-17	1.10272	0.399	0.259	4.23e-13
KRR1	3.17e-10	1.10257	0.24	0.143	1.18e-05
IAH1	3.19e-05	1.10254	0.157	0.103	1
MRPS15	8.68e-08	1.10161	0.171	0.098	0.00324362
RPS3A	1.59e-99	1.10106	0.917	0.791	5.93e-95
CHMP5	2.55e-07	1.10031	0.178	0.108	0.00954102
BTF3	1.61e-50	1.09972	0.704	0.481	6.01e-46
COX7A2	6.17e-18	1.09936	0.383	0.236	2.31e-13
RNF5	4.65e-05	1.09802	0.128	0.078	1
DCTN2	0.000104776	1.09763	0.11	0.066	1
ATP5PD	2.89e-12	1.09672	0.257	0.148	1.08e-07
MESD	1.97e-08	1.09644	0.196	0.117	0.00073649
PSMA4	4.59e-11	1.09606	0.25	0.148	1.71e-06
PHACTR2	4.35e-11	1.09539	0.37	0.25	1.63e-06
NDUFB5	5.47e-07	1.09393	0.157	0.09	0.0204541
AC007952.4	0.000179787	1.09391	0.17	0.121	1
DGUOK	9.23e-12	1.09384	0.257	0.149	3.45e-07
CCDC107	2.39e-18	1.09341	0.424	0.285	8.95e-14
PSMA2	6.68e-18	1.09291	0.359	0.213	2.5e-13
TSC22D3	8.62e-34	1.09238	0.717	0.6	3.22e-29
NGRN	3.92e-05	1.0906	0.129	0.078	1
LAX1	2.02e-05	1.09034	0.101	0.054	0.755399
SDHAF2	0.000431328	1.08778	0.113	0.072	1
COPZ1	1.46e-05	1.08745	0.162	0.106	0.544177
ATP5MC2	6.75e-33	1.08591	0.584	0.399	2.52e-28
CARD19	3.87e-05	1.08484	0.136	0.085	1
NDUFA12	3.45e-10	1.08304	0.23	0.133	1.29e-05
RPS7	4.55e-89	1.08238	0.897	0.741	1.7e-84
ADRM1	1.53e-09	1.08218	0.18	0.095	5.73e-05
STMP1	7.22e-06	1.08003	0.193	0.132	0.269903
DDT	3.6e-13	1.07998	0.294	0.177	1.34e-08
ATP6V1F	1.07e-12	1.07896	0.269	0.156	4e-08
MRPL34	5.79e-06	1.07851	0.138	0.081	0.216628
SERPINB1	1.05e-13	1.0784	0.323	0.202	3.94e-09
RPL22L1	3.45e-15	1.0781	0.331	0.199	1.29e-10
HMGN1	1.28e-25	1.07747	0.503	0.324	4.77e-21
COPB2	6.27e-11	1.07709	0.23	0.13	2.34e-06
KRT10	2.98e-13	1.077	0.29	0.172	1.11e-08
TEX264	3.86e-05	1.07693	0.131	0.081	1
NUDC	5.85e-13	1.07378	0.296	0.181	2.19e-08
CSNK2B	1.65e-09	1.07374	0.239	0.148	6.16e-05
TMBIM4	3.93e-14	1.07327	0.317	0.196	1.47e-09
PSMA5	2.24e-14	1.07202	0.321	0.197	8.39e-10
CYCS	8.01e-17	1.07105	0.432	0.302	3e-12
SOX4	0.0210397	1.07092	0.102	0.077	1
KDELR1	1.08e-06	1.06929	0.144	0.082	0.0403942
RASA3	1.29e-16	1.06869	0.26	0.122	4.81e-12
TRIR	1.11e-29	1.06867	0.56	0.382	4.15e-25
NDUFA9	2.64e-06	1.06659	0.131	0.073	0.0985264
NDUFB1	0.000241882	1.0663	0.15	0.104	1
CLTB	3.41e-10	1.066	0.236	0.141	1.28e-05
DUSP2	4.76e-34	1.06499	0.81	0.736	1.78e-29
POLR3GL	3.3e-08	1.06491	0.209	0.13	0.00123525
TOMM22	2.42e-07	1.06289	0.165	0.095	0.00903526
IL21R	1.5e-14	1.06061	0.32	0.186	5.6e-10
C9orf16	2.93e-21	1.06013	0.453	0.292	1.09e-16
SNF8	3.4e-08	1.05927	0.169	0.094	0.00126964
SMIM12	5.72e-06	1.05764	0.109	0.056	0.213794
RPL7A	8.22e-101	1.05754	0.918	0.8	3.07e-96
IFNGR1	0.000136782	1.05745	0.128	0.081	1
FYCO1	6.76e-05	1.0573	0.109	0.062	1
AUP1	1.01e-05	1.05696	0.142	0.085	0.378784
TAF12	6.44e-05	1.05696	0.126	0.078	1
ZCRB1	5.79e-07	1.05692	0.17	0.102	0.0216567
ATP5PO	1.29e-09	1.0557	0.236	0.144	4.81e-05
SELENOH	6.26e-18	1.0543	0.39	0.242	2.34e-13
RGL4	0.000131359	1.05424	0.119	0.074	1
PIN1	2.8e-10	1.05368	0.23	0.134	1.05e-05
AC079793.1	3.29e-15	1.05363	0.388	0.25	1.23e-10
TBC1D2B	5.46e-08	1.05177	0.198	0.118	0.00204175
TSTA3	1.9e-05	1.05146	0.122	0.071	0.710625
PET100	8.61e-09	1.05059	0.231	0.144	0.000321731
NACA	3.08e-79	1.04854	0.868	0.691	1.15e-74
HNRNPA0	6.19e-11	1.04847	0.271	0.169	2.31e-06
NPM1	3.11e-53	1.04796	0.773	0.599	1.16e-48
NME1	0.000428535	1.04726	0.1	0.061	1
TOMM5	8.71e-11	1.04699	0.222	0.123	3.26e-06
TRIM22	1.18e-10	1.0463	0.216	0.118	4.4e-06
SKAP1-AS1	0.00139313	1.04601	0.108	0.071	1
LINC01934	2.68e-14	1.04592	0.32	0.186	1e-09
RPS13	1.1e-70	1.04524	0.855	0.631	4.1e-66
PSMB3	2.29e-11	1.04476	0.29	0.184	8.55e-07
PIH1D1	2.44e-05	1.04444	0.113	0.064	0.910584
CHMP2B	9.35e-06	1.04365	0.142	0.084	0.349709
FAM162A	9.69e-07	1.04275	0.128	0.067	0.0362436
OST4	1.02e-23	1.04268	0.491	0.321	3.81e-19
PLXNC1	6.88e-07	1.0422	0.147	0.081	0.0257203
GIMAP7	5.99e-14	1.04197	0.354	0.23	2.24e-09
OXNAD1	6.35e-22	1.04134	0.434	0.262	2.37e-17
GPR174	1.71e-07	1.04052	0.231	0.154	0.00638555
PRKCQ-AS1	5.7e-15	1.04039	0.217	0.096	2.13e-10
ARL2BP	0.00426403	1.04037	0.1	0.068	1
TXNDC9	6.7e-05	1.03858	0.109	0.063	1
SDF2L1	1.72e-06	1.03659	0.156	0.093	0.0643513
LSM8	3.22e-09	1.03534	0.236	0.144	0.000120205
NFIL3	3.86e-12	1.03434	0.295	0.181	1.44e-07
UQCR10	3.99e-11	1.03382	0.295	0.191	1.49e-06
IFI35	0.000644889	1.03197	0.106	0.067	1
PDCD2	8.68e-07	1.0316	0.154	0.09	0.0324542
RANBP1	5.16e-07	1.02933	0.2	0.129	0.0192959
KRTCAP2	2.21e-13	1.02919	0.328	0.206	8.27e-09
IFITM2	1.55e-54	1.0288	0.763	0.482	5.81e-50
RPL10	1.55e-97	1.02818	0.948	0.87	5.81e-93
POLD4	5.67e-07	1.02717	0.195	0.124	0.0212149
PSMB6	5.21e-14	1.02702	0.301	0.181	1.95e-09
CYTH4	0.00017573	1.02652	0.123	0.078	1
RPS3	8.37e-88	1.02519	0.913	0.775	3.13e-83
DHRS7	1.37e-12	1.02442	0.307	0.195	5.13e-08
C4orf3	1.54e-13	1.02402	0.321	0.196	5.75e-09
OTUB1	1.53e-05	1.02371	0.139	0.084	0.57103
TALDO1	5.82e-08	1.02346	0.186	0.108	0.00217677
NCBP2	0.000418927	1.02255	0.12	0.078	1
ATP5MC3	1.67e-16	1.02183	0.386	0.25	6.23e-12
UCP2	5.59e-08	1.02153	0.2	0.121	0.0020906
RGS1	3.25e-22	1.0211	0.609	0.462	1.21e-17
DUT	1.07e-05	1.02004	0.168	0.109	0.399876
CNIH4	6.75e-05	1.0199	0.133	0.084	1
CASP4	3.09e-11	1.01972	0.307	0.201	1.16e-06
TMUB1	0.000874739	1.01889	0.104	0.067	1
CYTOR	1.21e-19	1.0185	0.456	0.299	4.52e-15
COX5A	7.38e-11	1.01784	0.31	0.209	2.76e-06
SLC9A3R1	3.01e-09	1.01688	0.233	0.142	0.000112674
NDUFV2	1.68e-12	1.01655	0.329	0.213	6.29e-08
SRI	3.05e-12	1.01611	0.328	0.216	1.14e-07
PPP1CA	4.8e-11	1.01575	0.258	0.157	1.79e-06
ZEB2	5.3e-39	1.01514	0.705	0.47	1.98e-34
RPS21	5.7e-59	1.01481	0.814	0.614	2.13e-54
RNASET2	1.21e-09	1.01454	0.238	0.146	4.51e-05
PPP1R7	5.71e-08	1.01444	0.19	0.113	0.00213499
ARPC3	7.45e-37	1.01423	0.678	0.509	2.78e-32
RPL39	8.59e-66	1.01294	0.848	0.655	3.21e-61
COMMD3	0.000170531	1.0124	0.106	0.063	1
CSK	1.64e-07	1.01213	0.213	0.137	0.00611906
AIP	2.38e-10	1.01181	0.217	0.121	8.88e-06
FCMR	3.08e-08	1.01166	0.184	0.105	0.00115293
AHR	5.88e-07	1.00991	0.222	0.148	0.0219683
CENPX	3.04e-05	1.00888	0.169	0.113	1
MEAF6	1.28e-06	1.0073	0.219	0.15	0.0478847
ATP6V1G1	9.95e-19	1.00728	0.432	0.282	3.72e-14
FAM89B	5.99e-08	1.00685	0.17	0.095	0.00224063
TMEM59	7.33e-20	1.00616	0.45	0.303	2.74e-15
BRI3	7.61e-10	1.00452	0.232	0.139	2.85e-05
NDUFS5	6.41e-21	1.00396	0.459	0.296	2.4e-16
PAG1	3.91e-09	1.00392	0.225	0.135	0.000146305
SYPL1	2.5e-05	1.00378	0.114	0.065	0.933925
TMEM134	2.93e-05	1.00228	0.139	0.087	1
SLC7A1	0.000609747	1.00185	0.105	0.066	1
RNF7	6.95e-13	1.00184	0.348	0.229	2.6e-08
PPID	1.73e-05	1.00169	0.119	0.067	0.646164
RNH1	3.01e-07	0.999414	0.198	0.125	0.0112438
IL4R	1.17e-06	0.998779	0.2	0.13	0.0437685
RPS15	1.57e-82	0.998573	0.902	0.765	5.87e-78
REX1BD	2.1e-14	0.998466	0.331	0.202	7.84e-10
RPL30	2.33e-80	0.997691	0.899	0.771	8.73e-76
CCT7	5.47e-08	0.997059	0.187	0.108	0.00204636
POLR2L	7.76e-13	0.996626	0.334	0.218	2.9e-08
RPS14	1.58e-82	0.995697	0.906	0.741	5.91e-78
SERINC5	7.27e-06	0.995652	0.147	0.088	0.271828
HNRNPAB	8.33e-13	0.995345	0.339	0.226	3.12e-08
COX7C	1.82e-24	0.994534	0.54	0.388	6.79e-20
DYNLRB1	1.58e-13	0.99318	0.322	0.199	5.91e-09
CCDC174	0.000483285	0.993034	0.102	0.063	1
TAF10	6.62e-11	0.992953	0.285	0.18	2.47e-06
LSM4	1.22e-08	0.992728	0.203	0.119	0.000457785
SMIM7	9.6e-06	0.991751	0.146	0.09	0.358733
CGGBP1	2.39e-10	0.991352	0.29	0.189	8.94e-06
NDUFB11	2.77e-15	0.989922	0.355	0.221	1.03e-10
GUK1	2.29e-28	0.988393	0.564	0.376	8.55e-24
GMFG	4.45e-20	0.988349	0.474	0.323	1.66e-15
BCL7B	0.00016086	0.986281	0.116	0.072	1
NRBF2	1.12e-05	0.98591	0.139	0.083	0.417135
TSR3	2.97e-05	0.984462	0.13	0.079	1
NDUFAB1	6.95e-09	0.983985	0.247	0.159	0.000259997
TUBA4A	1.61e-08	0.983965	0.315	0.232	0.000600758
CSF1	0.000565596	0.983841	0.16	0.114	1
CHCHD2	4.54e-40	0.983304	0.687	0.481	1.7e-35
HSBP1	0.000402305	0.983303	0.14	0.095	1
PPA1	1.8e-08	0.983109	0.248	0.16	0.000674279
GSDMD	7.43e-06	0.9826	0.15	0.091	0.277818
RNF181	9.41e-06	0.98255	0.15	0.092	0.35185
PSME2	1.47e-15	0.982532	0.375	0.241	5.49e-11
COX8A	1.53e-15	0.981205	0.39	0.256	5.7e-11
DNAJC15	3.21e-07	0.979967	0.221	0.144	0.0120164
FDX1	2.3e-08	0.979951	0.212	0.13	0.000858504
GYPC	2.95e-20	0.979545	0.472	0.318	1.1e-15
MTIF3	0.00128119	0.978907	0.11	0.073	1
C9orf78	4.58e-13	0.978385	0.33	0.212	1.71e-08
PARVG	0.000242345	0.977183	0.164	0.116	1
TBC1D10C	3.31e-08	0.976795	0.238	0.154	0.00123714
GRK5	8.91e-12	0.97637	0.328	0.207	3.33e-07
EIF1B	3.52e-11	0.976215	0.284	0.176	1.31e-06
RPL6	2.12e-67	0.974116	0.88	0.732	7.93e-63
ZBTB8OS	0.0100739	0.97334	0.11	0.081	1
ATP5MD	8.14e-11	0.973312	0.304	0.199	3.04e-06
OAZ1	6e-50	0.973117	0.809	0.661	2.24e-45
RPL22	6.01e-45	0.972604	0.742	0.563	2.25e-40
GTF3C6	3.76e-09	0.97246	0.209	0.121	0.000140385
RNASEK	1.96e-25	0.971213	0.54	0.37	7.31e-21
SNRNP27	0.000122243	0.971182	0.111	0.067	1
SNRPB	1.71e-19	0.970997	0.49	0.349	6.41e-15
YWHAB	3.28e-25	0.970972	0.528	0.363	1.23e-20
RPL5	1.12e-69	0.969453	0.87	0.722	4.19e-65
RPL11	2.89e-80	0.968595	0.911	0.797	1.08e-75
PRR13	4.44e-09	0.968316	0.26	0.172	0.000165917
CEBPZ	4.25e-10	0.967675	0.306	0.207	1.59e-05
LPIN2	2.77e-14	0.967223	0.29	0.159	1.04e-09
MRPS26	0.00083289	0.966298	0.126	0.085	1
DOK2	4.19e-13	0.966023	0.375	0.259	1.57e-08
MIF	5.35e-32	0.965719	0.656	0.495	2e-27
EEF1B2	7.17e-46	0.965679	0.778	0.591	2.68e-41
STUB1	1.43e-10	0.965446	0.263	0.162	5.34e-06
RPL28	7.44e-92	0.96477	0.929	0.838	2.78e-87
SLC25A6	2.37e-22	0.964724	0.51	0.341	8.87e-18
TUBA1A	7e-11	0.964469	0.326	0.217	2.62e-06
PUF60	1.71e-08	0.964329	0.183	0.103	0.000639556
STX10	0.00024903	0.96365	0.115	0.072	1
RDX	0.00030306	0.963222	0.17	0.121	1
GALNT2	2.93e-16	0.962025	0.45	0.305	1.09e-11
RPL15	4.95e-74	0.960451	0.894	0.743	1.85e-69
C14orf119	0.000117131	0.959765	0.107	0.062	1
UQCRQ	2.1e-08	0.959468	0.225	0.142	0.000784353
MRPL51	1.69e-07	0.959277	0.231	0.154	0.0063061
MRPS21	9.11e-08	0.959193	0.21	0.131	0.0034046
SIVA1	1.29e-09	0.958315	0.256	0.163	4.81e-05
COX7B	9.47e-13	0.95702	0.364	0.246	3.54e-08
INPP4B	3.92e-06	0.956587	0.215	0.146	0.146407
LARS	3.14e-05	0.955757	0.156	0.102	1
ARRB2	2.37e-05	0.95436	0.131	0.078	0.886899
TMEM208	0.0026972	0.953701	0.124	0.089	1
SF3B6	1.06e-10	0.950802	0.321	0.22	3.97e-06
VDAC2	1.51e-09	0.950164	0.294	0.199	5.66e-05
CD160	4.59e-11	0.9495	0.209	0.108	1.72e-06
RPLP1	1.64e-79	0.948643	0.94	0.846	6.11e-75
DDRGK1	0.00124302	0.948598	0.135	0.096	1
UBC	2.46e-69	0.946989	0.909	0.776	9.19e-65
PSMD9	6.5e-09	0.946869	0.23	0.142	0.000243099
PSMC5	1.68e-07	0.944804	0.19	0.115	0.00628648
MRPL42	0.000315585	0.943663	0.124	0.08	1
RPSA	1.65e-47	0.942945	0.786	0.653	6.18e-43
TRMT112	1.09e-15	0.941641	0.384	0.248	4.08e-11
RPLP2	4.47e-67	0.94114	0.875	0.684	1.67e-62
MRPL47	7.17e-06	0.940692	0.174	0.112	0.267875
HGSNAT	0.00579331	0.939973	0.131	0.097	1
ALKBH7	0.000131501	0.939023	0.157	0.107	1
TMEM183A	0.000276901	0.938849	0.114	0.072	1
LSM1	9.04e-06	0.938809	0.15	0.092	0.338028
PIK3IP1	1.87e-09	0.93862	0.291	0.195	6.98e-05
LARP7	2.34e-06	0.937819	0.212	0.143	0.087668
SNRPC	8.73e-05	0.937309	0.13	0.081	1
RPS28	3.06e-65	0.93636	0.882	0.694	1.15e-60
KRT86	3.04e-05	0.93625	0.269	0.212	1
RPS17	1.43e-20	0.934571	0.506	0.362	5.35e-16
CDKN2D	8.13e-05	0.934101	0.137	0.087	1
TBCC	0.000268746	0.933862	0.137	0.092	1
TOMM6	4.14e-10	0.93384	0.336	0.239	1.55e-05
TMEM160	1.45e-05	0.933242	0.194	0.133	0.543005
RPS25	4.78e-62	0.933242	0.844	0.655	1.79e-57
ATP5F1D	4.63e-14	0.932909	0.405	0.289	1.73e-09
PSMD8	3.98e-13	0.932533	0.352	0.235	1.49e-08
RPS8	1.11e-69	0.932502	0.9	0.746	4.16e-65
UBA52	4.66e-54	0.931313	0.81	0.635	1.74e-49
PDCD5	1.53e-06	0.930432	0.209	0.142	0.0572616
TMCO1	2.53e-09	0.929247	0.25	0.158	9.44e-05
ZNF24	3.74e-06	0.928722	0.15	0.089	0.139842
RPS24	8.14e-83	0.928309	0.919	0.78	3.04e-78
CAMLG	2.91e-06	0.928278	0.202	0.135	0.10884
MAF1	6.87e-08	0.927803	0.195	0.118	0.0025689
ECHDC2	0.00325031	0.927684	0.102	0.069	1
TMEM126B	0.00165308	0.926549	0.106	0.07	1
TMBIM6	6.97e-20	0.92615	0.524	0.394	2.6e-15
ANKRD36B	0.000119731	0.925576	0.129	0.08	1
SNX6	2.72e-13	0.924137	0.352	0.23	1.02e-08
RPS20	1.94e-35	0.921057	0.714	0.539	7.26e-31
TANK	6.38e-13	0.920613	0.431	0.309	2.38e-08
ATP5F1C	1.39e-12	0.920512	0.357	0.241	5.2e-08
ACSL4	2.31e-06	0.920465	0.169	0.102	0.086182
CCT3	1.01e-10	0.920131	0.319	0.213	3.78e-06
COX7A2L	6.94e-09	0.919211	0.291	0.202	0.000259466
ERVK3-1	1.3e-05	0.918604	0.199	0.135	0.484537
CSTB	3.55e-08	0.918321	0.29	0.206	0.00132771
TNIP2	0.000654815	0.917679	0.106	0.067	1
PHPT1	1.79e-06	0.917048	0.253	0.182	0.066862
AL139807.1	0.0364517	0.916649	0.149	0.125	1
ODC1	4.98e-05	0.915281	0.18	0.125	1
MRPL21	0.000205931	0.915147	0.125	0.08	1
CTSA	0.000483443	0.915078	0.148	0.104	1
CCPG1	3.43e-08	0.914464	0.17	0.095	0.00128098
TOR1A	0.000862132	0.913189	0.102	0.064	1
TBX21	9.64e-05	0.912254	0.134	0.084	1
POMP	2.32e-12	0.911721	0.374	0.261	8.68e-08
RPS27	4.52e-77	0.910648	0.936	0.799	1.69e-72
PAXX	4.74e-16	0.910589	0.413	0.276	1.77e-11
FRMD4A	9.2e-05	0.910536	0.131	0.082	1
SMIM26	2.81e-05	0.910458	0.144	0.089	1
FAM3C	3.84e-07	0.910035	0.304	0.226	0.0143654
DCTN3	5.12e-07	0.909494	0.228	0.152	0.0191466
C19orf25	0.000241271	0.908655	0.128	0.083	1
C1QBP	5.61e-07	0.907778	0.19	0.117	0.0209591
VBP1	8.94e-05	0.907715	0.141	0.091	1
LEO1	0.000109468	0.907597	0.11	0.065	1
TRAPPC4	0.000310054	0.907553	0.104	0.062	1
AKR1A1	0.000607889	0.907392	0.102	0.063	1
IK	4.97e-08	0.907178	0.267	0.182	0.00185783
PSME1	5.05e-19	0.906761	0.482	0.34	1.89e-14
VAMP8	1.92e-19	0.905585	0.435	0.276	7.18e-15
GPSM3	7.37e-07	0.905546	0.234	0.161	0.0275449
MMADHC	2.4e-05	0.905082	0.152	0.096	0.897277
CHCHD10	3.74e-07	0.904996	0.207	0.133	0.0140009
MICOS13	3.07e-06	0.904882	0.166	0.102	0.114802
BTD	0.000481724	0.904602	0.264	0.215	1
RPL24	1.56e-63	0.904337	0.873	0.712	5.81e-59
PYURF	8.41e-05	0.904229	0.165	0.113	1
SEM1	2.14e-10	0.904229	0.32	0.221	7.99e-06
RCAN3	5.78e-08	0.903437	0.213	0.13	0.00216033
ZCCHC10	6.58e-05	0.902893	0.145	0.093	1
RALA	7.64e-15	0.902419	0.385	0.253	2.86e-10
NDFIP2	2.93e-08	0.900786	0.317	0.237	0.00109369
RPS9	1.14e-68	0.900718	0.891	0.764	4.28e-64
ANP32B	2.12e-11	0.899563	0.326	0.216	7.94e-07
TNF	0.00251974	0.899537	0.208	0.165	1
CLIC1	2.76e-42	0.899198	0.734	0.508	1.03e-37
BIRC3	1.32e-09	0.898757	0.422	0.334	4.95e-05
NDUFA4	8.98e-20	0.898254	0.503	0.353	3.36e-15
IRS2	1.86e-05	0.897956	0.137	0.082	0.695137
RPL13A	9.02e-67	0.896418	0.895	0.752	3.37e-62
APEX1	2.67e-05	0.896114	0.13	0.078	0.997245
BCAS2	1.51e-11	0.896071	0.341	0.23	5.65e-07
METTL26	3.73e-06	0.895817	0.214	0.147	0.139472
ADH5	2.47e-05	0.895093	0.144	0.088	0.921891
HAGH	1.49e-05	0.89456	0.15	0.094	0.556249
SUMO2	8.87e-27	0.894388	0.609	0.441	3.32e-22
GRIPAP1	0.0209646	0.893941	0.101	0.076	1
RPL10A	1.06e-59	0.893747	0.858	0.689	3.98e-55
SPAG7	3.37e-06	0.893287	0.122	0.066	0.125967
TOMM20	6.99e-12	0.892675	0.359	0.248	2.61e-07
COPS9	1.25e-07	0.892029	0.222	0.143	0.00468369
EEF1D	2.86e-42	0.890943	0.755	0.608	1.07e-37
TECR	5.99e-06	0.890831	0.156	0.095	0.223963
ATP5F1A	3.25e-07	0.890514	0.239	0.162	0.0121641
ATP5MPL	2.85e-06	0.890458	0.227	0.157	0.106474
DNAJC9	9.41e-05	0.890382	0.121	0.073	1
TKT	9.67e-08	0.890273	0.189	0.111	0.00361386
MRPL43	0.000783863	0.88923	0.124	0.084	1
MED28	4.61e-05	0.889115	0.144	0.091	1
PDHB	5.65e-05	0.888146	0.114	0.067	1
PPP4C	5.2e-08	0.887545	0.199	0.118	0.00194444
MDH2	4.13e-06	0.887065	0.211	0.144	0.154311
B2M	2.72e-92	0.886606	0.988	0.957	1.02e-87
ITGA1	9.96e-15	0.886127	0.536	0.43	3.72e-10
DYNLT1	6.81e-15	0.885471	0.462	0.339	2.55e-10
SNRNP40	0.0107023	0.88547	0.106	0.077	1
HMGN3	3.66e-09	0.883552	0.337	0.242	0.000136961
TIMM13	0.000520864	0.883449	0.127	0.084	1
XRCC5	1.24e-16	0.882953	0.471	0.34	4.63e-12
DUSP1	6.16e-25	0.882042	0.657	0.513	2.3e-20
BOLA2	0.00053551	0.881725	0.118	0.077	1
RAC2	1.81e-19	0.881577	0.5	0.345	6.76e-15
APH1A	9.47e-06	0.880986	0.13	0.073	0.353908
MRPS7	0.000317576	0.880859	0.118	0.075	1
NOP53	3.72e-18	0.880391	0.481	0.34	1.39e-13
SYNE2	1.2e-15	0.880219	0.478	0.339	4.5e-11
PPP1R18	9.65e-08	0.880122	0.251	0.169	0.00360657
RPS11	1.6e-48	0.879611	0.834	0.705	5.98e-44
CD2BP2	0.000157635	0.879394	0.172	0.121	1
RPL26	6.66e-68	0.879151	0.908	0.756	2.49e-63
LRRC59	0.00210154	0.879044	0.109	0.073	1
DECR1	5.62e-06	0.877586	0.193	0.128	0.21018
ATP5MF	9.06e-09	0.876928	0.273	0.183	0.000338595
RPL36	1.57e-44	0.876793	0.795	0.641	5.86e-40
DBI	2.88e-15	0.876782	0.421	0.289	1.08e-10
PPP2R2B	3.75e-11	0.875765	0.252	0.142	1.4e-06
LMAN2	2.48e-08	0.873951	0.273	0.186	0.000928221
PPP1R35	4.37e-06	0.872977	0.163	0.102	0.163297
CCNDBP1	1.64e-07	0.872894	0.191	0.115	0.00613132
TMEM170A	0.000698996	0.872672	0.129	0.088	1
CASS4	0.00164481	0.871747	0.132	0.092	1
CYTIP	1.03e-32	0.871689	0.735	0.589	3.86e-28
RRP36	0.00103367	0.871251	0.11	0.072	1
ROMO1	4.85e-05	0.871175	0.174	0.119	1
RPS6	1.29e-60	0.870001	0.895	0.774	4.81e-56
SHISA5	0.000954354	0.86933	0.146	0.103	1
UBL5	3.88e-12	0.869138	0.418	0.311	1.45e-07
NHP2	7.29e-05	0.868804	0.147	0.095	1
SNRPB2	3.48e-08	0.868783	0.226	0.14	0.00130151
SOD2	1.3e-05	0.867907	0.309	0.247	0.487446
TXN2	0.00564773	0.867675	0.115	0.083	1
KRAS	6.08e-10	0.866834	0.314	0.212	2.27e-05
ATP5MC1	0.000118103	0.866589	0.185	0.131	1
RPS23	4.75e-66	0.866306	0.894	0.769	1.78e-61
EIF3I	4.29e-07	0.865807	0.223	0.148	0.0160409
ZNHIT1	3.78e-07	0.865398	0.216	0.141	0.01413
KDELR2	0.000122904	0.863343	0.177	0.125	1
RPS15A	1.34e-65	0.863243	0.905	0.773	5.01e-61
RABAC1	2.26e-16	0.863137	0.453	0.314	8.45e-12
ATP6V0E1	6.22e-23	0.863019	0.556	0.387	2.32e-18
RPL32	1.36e-69	0.862944	0.908	0.776	5.09e-65
LAT2	5.11e-08	0.862933	0.308	0.225	0.0019109
UQCR11	6e-11	0.862614	0.35	0.245	2.24e-06
NDUFS3	9.95e-05	0.862243	0.134	0.085	1
UBE2L3	4.89e-11	0.861909	0.364	0.26	1.83e-06
ACP5	0.00721701	0.861813	0.128	0.096	1
PSMF1	0.000148122	0.861691	0.158	0.108	1
CCDC124	0.00085807	0.859365	0.112	0.073	1
H2AFJ	7.7e-06	0.858383	0.185	0.121	0.287844
CAP1	4.07e-12	0.858097	0.363	0.247	1.52e-07
SDHC	0.000216179	0.856158	0.125	0.078	1
SAMD9L	2.77e-05	0.855525	0.163	0.105	1
OOEP	0.000243641	0.855423	0.111	0.068	1
HDDC2	0.00282772	0.855351	0.104	0.07	1
RAB4A	0.0122964	0.855065	0.123	0.093	1
TMED9	5.14e-05	0.855047	0.238	0.184	1
NDUFB4	1.76e-07	0.855032	0.255	0.173	0.00658459
MZT2B	1.04e-15	0.854305	0.453	0.323	3.9e-11
PSMB1	8.02e-11	0.85365	0.351	0.241	3e-06
EEF1A1	2.03e-79	0.853113	0.952	0.898	7.59e-75
AP001011.1	2.86e-10	0.852339	0.36	0.251	1.07e-05
EMC2	0.0178257	0.851466	0.101	0.075	1
FNTA	0.000118794	0.850884	0.178	0.124	1
EPSTI1	0.000179021	0.850233	0.205	0.152	1
SLC25A11	0.000253755	0.850188	0.115	0.072	1
TMEM173	0.0115099	0.848183	0.101	0.073	1
ACTR10	2.6e-05	0.848006	0.17	0.11	0.972753
ITM2C	2.2e-18	0.847748	0.274	0.121	8.24e-14
COMMD6	2.03e-16	0.847199	0.485	0.347	7.61e-12
RPS19BP1	1.68e-07	0.847195	0.274	0.195	0.0062978
IFI6	0.00018558	0.846586	0.146	0.096	1
IARS	0.0035006	0.846437	0.1	0.067	1
OTULIN	2.27e-07	0.845687	0.286	0.206	0.00847216
PSMC1	4.71e-05	0.845604	0.164	0.108	1
VPS29	1.17e-07	0.843778	0.264	0.183	0.00435968
VPS28	1.3e-10	0.843586	0.361	0.259	4.86e-06
CMTM7	9.27e-08	0.843077	0.199	0.117	0.00346422
IL16	0.000842358	0.842741	0.139	0.096	1
CDC42EP3	2.17e-06	0.842673	0.176	0.109	0.081274
DNAJC8	9.05e-10	0.841808	0.314	0.213	3.38e-05
RPL23A	4.52e-62	0.841525	0.889	0.725	1.69e-57
H3F3A	3.18e-49	0.841272	0.843	0.733	1.19e-44
BST2	2.86e-09	0.84118	0.314	0.222	0.000107074
PGAM1	5.51e-05	0.840583	0.216	0.159	1
EIF3K	1.06e-20	0.840466	0.534	0.376	3.95e-16
GTF2F1	0.0155746	0.840413	0.106	0.078	1
NPC1	0.00123108	0.840272	0.164	0.119	1
MYL6	6.04e-47	0.840166	0.835	0.682	2.26e-42
AK2	0.00297985	0.839775	0.142	0.104	1
RPS29	6.26e-53	0.839703	0.866	0.739	2.34e-48
NEDD8	3.15e-14	0.839699	0.406	0.279	1.18e-09
NCL	1.53e-35	0.83961	0.752	0.617	5.71e-31
SNHG7	3.18e-07	0.838992	0.247	0.166	0.0119023
PFDN5	6.83e-33	0.838477	0.722	0.56	2.55e-28
CCT6A	2.74e-07	0.838334	0.248	0.172	0.010233
NARS	0.00732249	0.837295	0.117	0.085	1
POLR2G	1.46e-05	0.837291	0.194	0.133	0.546456
CCDC32	2.67e-06	0.836498	0.125	0.067	0.0999721
RPS27A	3.39e-74	0.836367	0.94	0.85	1.27e-69
BLOC1S2	5.18e-07	0.836283	0.184	0.112	0.0193836
ATP5PF	1.7e-11	0.835211	0.342	0.229	6.37e-07
LRPAP1	6.89e-08	0.834836	0.27	0.185	0.00257546
MXD4	2.95e-06	0.833974	0.247	0.176	0.110266
RPS27L	1.47e-08	0.833838	0.34	0.254	0.000550772
NXT1	0.000140837	0.833468	0.17	0.117	1
EEF1G	2.67e-30	0.833369	0.687	0.522	9.99e-26
RPL35A	2.13e-48	0.833065	0.836	0.682	7.97e-44
TMEM256	0.000368082	0.832823	0.103	0.062	1
IER3	8.06e-05	0.832397	0.237	0.178	1
PYCARD	1.19e-05	0.832345	0.188	0.126	0.445049
USP42	0.0204778	0.832247	0.12	0.092	1
LAMTOR5	7.42e-07	0.832217	0.259	0.183	0.0277524
SERP1	1.05e-14	0.830371	0.475	0.353	3.94e-10
VDAC3	1.68e-06	0.829687	0.208	0.134	0.062831
NBN	0.00188435	0.829414	0.11	0.073	1
COX4I1	7.36e-28	0.828779	0.664	0.492	2.75e-23
PSMB10	4.83e-09	0.828404	0.276	0.182	0.000180644
TUBB	0.000259256	0.828219	0.169	0.118	1
RSL24D1	4.48e-08	0.826543	0.311	0.222	0.0016754
TTC1	2.28e-08	0.826487	0.294	0.207	0.000853271
PLAAT3	3.97e-08	0.825978	0.285	0.199	0.00148448
EIF1	2.1e-64	0.824961	0.908	0.778	7.84e-60
TMEM50A	2.85e-13	0.824816	0.4	0.279	1.06e-08
NAMPT	2.02e-06	0.824416	0.384	0.319	0.0755702
CEP128	0.0012568	0.823815	0.1	0.063	1
JTB	5.07e-13	0.823579	0.394	0.275	1.9e-08
ELOB	3.78e-13	0.82316	0.389	0.265	1.41e-08
NME2	3.26e-16	0.820415	0.505	0.374	1.22e-11
VDAC1	1.93e-07	0.819852	0.256	0.176	0.00722883
PRPF31	0.00557273	0.819107	0.103	0.072	1
IER3IP1	0.00424609	0.819099	0.122	0.087	1
FAM50A	0.000350556	0.818876	0.184	0.135	1
URM1	0.0146117	0.818568	0.104	0.077	1
SET	9.98e-16	0.818116	0.496	0.384	3.73e-11
RPS10	1.38e-39	0.817862	0.783	0.58	5.16e-35
SPSB3	3.68e-05	0.81693	0.179	0.121	1
PDCD10	1.47e-08	0.816892	0.238	0.151	0.000548422
SAT2	0.00117448	0.816328	0.173	0.131	1
CD81	1.65e-19	0.815516	0.577	0.442	6.17e-15
MCTS1	0.000282203	0.813995	0.133	0.087	1
APOL6	0.000367432	0.813872	0.177	0.129	1
ZNRD1	2.13e-06	0.813629	0.195	0.126	0.079541
ATXN7L3B	0.00051464	0.813351	0.153	0.108	1
GYG1	0.000306763	0.812142	0.128	0.083	1
RPL9	1.24e-56	0.810661	0.882	0.744	4.62e-52
RPL41	1.26e-74	0.810567	0.936	0.858	4.71e-70
TRAPPC1	5.45e-07	0.81032	0.269	0.196	0.0203691
TXN	1.71e-09	0.809998	0.377	0.288	6.38e-05
SMC3	3.79e-06	0.809882	0.257	0.188	0.141748
NDUFAF8	1.5e-05	0.807949	0.174	0.113	0.560135
FAU	8.92e-54	0.805585	0.878	0.703	3.33e-49
PPIA	3.67e-29	0.804794	0.707	0.568	1.37e-24
MDH1	1.87e-05	0.804185	0.181	0.12	0.699395
LSM6	0.000318701	0.803916	0.137	0.091	1
ABCC1	4.33e-10	0.803869	0.289	0.182	1.62e-05
FUNDC2	0.00117063	0.802	0.136	0.096	1
EPB41L4A-AS1	0.0250678	0.801696	0.13	0.103	1
VCP	6.56e-06	0.801618	0.326	0.258	0.245329
NDUFS2	0.000599787	0.800015	0.109	0.068	1
IKZF3	9.06e-16	0.799937	0.537	0.394	3.39e-11
FXYD5	3.95e-10	0.799405	0.366	0.267	1.48e-05
RNF149	7.18e-12	0.798645	0.389	0.263	2.68e-07
GIMAP5	0.00110273	0.797673	0.123	0.083	1
TSSC4	0.000914854	0.796829	0.124	0.084	1
HLA-A	1.04e-66	0.795868	0.934	0.853	3.88e-62
RTCA	0.0010793	0.795296	0.143	0.102	1
PSMD11	0.000514158	0.79441	0.166	0.119	1
ARL4A	2.06e-06	0.794361	0.244	0.167	0.0770271
RPL3	3.41e-62	0.79339	0.918	0.795	1.28e-57
SNX17	0.00447372	0.793298	0.13	0.096	1
GLRX3	0.000585143	0.793138	0.137	0.092	1
RPL23	1.19e-22	0.791624	0.656	0.544	4.46e-18
SERF2	5.46e-38	0.791332	0.782	0.627	2.04e-33
TMPO	1.06e-06	0.790988	0.232	0.157	0.0395008
SRP9	7.36e-09	0.790321	0.25	0.157	0.00027518
PRDX5	5.29e-10	0.790087	0.39	0.294	1.98e-05
RPL7L1	0.00283125	0.789559	0.153	0.114	1
HMGN2	2.38e-10	0.789558	0.376	0.274	8.91e-06
DERL1	8.05e-06	0.789489	0.203	0.138	0.300997
KPNA2	0.000106061	0.788671	0.239	0.183	1
LINC00861	0.000138107	0.788594	0.113	0.067	1
KRT81	0.0005549	0.788388	0.282	0.236	1
IMP4	0.016978	0.787207	0.1	0.073	1
ABCE1	0.000207119	0.786627	0.119	0.073	1
TRABD	0.000570666	0.78659	0.177	0.131	1
NDUFAF3	0.000625468	0.786491	0.156	0.11	1
OSGEP	0.00485002	0.786117	0.11	0.076	1
IRAK4	0.00964704	0.785569	0.122	0.091	1
GID8	0.00265449	0.785328	0.128	0.091	1
RPL29	1.11e-49	0.785186	0.89	0.786	4.15e-45
TMEM167A	7.98e-05	0.783697	0.17	0.115	1
SNHG15	0.00175723	0.783617	0.162	0.12	1
TXNDC15	0.0010098	0.783215	0.117	0.078	1
UBE2M	4.73e-06	0.782159	0.229	0.16	0.176774
RCN2	0.000647901	0.781711	0.182	0.135	1
PPP1CC	0.00131353	0.781637	0.16	0.118	1
PTPN22	1.2e-34	0.781199	0.844	0.686	4.48e-30
PPIH	0.00917357	0.780885	0.1	0.071	1
ACTG1	2.8e-38	0.780096	0.824	0.664	1.05e-33
IRF1	1.02e-08	0.780026	0.438	0.363	0.000381356
SUB1	3.05e-22	0.779464	0.636	0.526	1.14e-17
SLC27A4	4.19e-06	0.779046	0.248	0.177	0.156617
RPL36AL	1.77e-24	0.778635	0.644	0.483	6.63e-20
MAP4K3	1.91e-07	0.778307	0.246	0.16	0.00712297
LINC00513	5.16e-10	0.776546	0.61	0.549	1.93e-05
ANP32A	5.67e-08	0.77593	0.314	0.231	0.00211818
CNTRL	0.000378517	0.775038	0.21	0.157	1
CNBP	3.21e-10	0.774478	0.43	0.335	1.2e-05
IL2RG	3.42e-14	0.773422	0.505	0.396	1.28e-09
SNRPG	9.22e-07	0.773414	0.269	0.194	0.0344801
SCP2	5.17e-06	0.772557	0.241	0.172	0.193218
MLF2	0.00406021	0.772247	0.151	0.114	1
MFSD6	1.47e-05	0.771703	0.168	0.107	0.548617
PPIB	1.07e-14	0.771425	0.526	0.405	4.01e-10
NME3	6.41e-06	0.771193	0.21	0.142	0.239806
PHF20L1	5.05e-07	0.771107	0.274	0.195	0.0188634
MRPS25	0.00994705	0.768595	0.106	0.076	1
PCBP1	1.35e-08	0.768014	0.368	0.282	0.000503287
KMT2B	0.0136039	0.767552	0.124	0.094	1
LSM7	5.58e-08	0.767096	0.294	0.206	0.00208665
EZR	5.52e-23	0.764806	0.751	0.678	2.07e-18
NDUFS6	4e-05	0.764678	0.246	0.188	1
GABARAPL2	7.11e-09	0.763764	0.302	0.209	0.000265849
DDIT4	2.79e-15	0.762751	0.576	0.461	1.04e-10
RPL34	2.24e-47	0.762509	0.875	0.738	8.36e-43
PSMG2	2.09e-05	0.762453	0.19	0.129	0.780259
RPS16	4.09e-44	0.762431	0.85	0.734	1.53e-39
ORMDL1	1.52e-05	0.762248	0.252	0.185	0.568218
MGST3	7.79e-06	0.762216	0.236	0.172	0.291366
CYP20A1	0.000324442	0.762085	0.169	0.119	1
BFAR	0.00171907	0.761938	0.119	0.08	1
PLP2	1.86e-06	0.76158	0.253	0.178	0.0695453
MRPL32	0.00210685	0.76154	0.109	0.073	1
NDUFA13	1.78e-13	0.761409	0.457	0.343	6.67e-09
C21orf91	0.00333652	0.760676	0.124	0.088	1
AC243829.4	0.00014253	0.760464	0.233	0.18	1
STN1	0.000238594	0.759633	0.134	0.088	1
NDUFB7	0.000640394	0.759068	0.18	0.133	1
ITGB2	3.29e-07	0.75895	0.309	0.228	0.0122865
GHITM	3.27e-06	0.758472	0.245	0.173	0.122284
HNRNPH2	0.00391323	0.758084	0.127	0.091	1
PSMD4	0.000107757	0.757348	0.197	0.141	1
EBP	0.00284248	0.757198	0.112	0.077	1
TMSB4X	1e-58	0.757127	0.947	0.899	3.74e-54
LDHA	1.97e-17	0.756443	0.58	0.454	7.36e-13
C18orf32	5.76e-05	0.75632	0.194	0.136	1
IL17RA	0.0652721	0.756115	0.101	0.081	1
WASHC3	0.00755206	0.755654	0.136	0.102	1
NDUFA5	0.00179541	0.754617	0.183	0.143	1
PPP1R11	0.00734699	0.75389	0.121	0.088	1
PTPRA	4.02e-09	0.753048	0.323	0.221	0.000150446
ATP6AP2	0.000163366	0.752997	0.204	0.151	1
SNRPD2	2.76e-09	0.752196	0.377	0.288	0.000102999
NSMCE1	0.00617593	0.752135	0.147	0.113	1
DDOST	0.000726072	0.7521	0.175	0.129	1
FDPS	0.0104632	0.752051	0.162	0.129	1
DCK	0.00357801	0.751892	0.121	0.086	1
MAGOH	7.03e-05	0.751558	0.275	0.222	1
NIFK	0.0186834	0.751457	0.115	0.088	1
AL158801.3	0.00503991	0.750392	0.184	0.148	1
RPL17	8.56e-54	0.750078	0.908	0.798	3.2e-49
DEF6	3.25e-06	0.74977	0.204	0.134	0.121536
BANF1	1.11e-05	0.748654	0.236	0.172	0.413858
ATP5ME	3.79e-06	0.748178	0.28	0.212	0.141692
PSMA3	0.000596344	0.747982	0.238	0.192	1
SSBP4	0.000978102	0.747636	0.234	0.189	1
ATP5F1E	3.14e-29	0.74676	0.74	0.605	1.18e-24
RTCB	0.0157904	0.746574	0.133	0.103	1
FAM102B	5.91e-10	0.746246	0.363	0.255	2.21e-05
AKR7A2	0.00176196	0.746245	0.119	0.081	1
CDC26	0.000396047	0.743859	0.195	0.146	1
RBM42	0.00401452	0.742755	0.1	0.067	1
CNIH1	0.00724533	0.742534	0.138	0.104	1
MRPL13	2.21e-05	0.742353	0.13	0.075	0.824904
CBX3	1.03e-06	0.741966	0.293	0.214	0.0383816
MRPL52	0.000326151	0.741947	0.14	0.093	1
DGCR6L	0.00335622	0.741718	0.127	0.091	1
NDUFS8	6.34e-06	0.741379	0.262	0.192	0.237182
AC243829.1	0.0136199	0.74127	0.144	0.113	1
RFTN1	1.5e-08	0.740912	0.428	0.336	0.000559842
PFN1	1.1e-32	0.740236	0.77	0.586	4.12e-28
RPL38	1.33e-25	0.739908	0.707	0.578	4.98e-21
RBCK1	4.72e-06	0.739232	0.213	0.143	0.176602
RPA2	0.00622945	0.738855	0.105	0.074	1
HNRNPA1	5.13e-24	0.737427	0.67	0.559	1.92e-19
RFC1	7.54e-05	0.737079	0.2	0.142	1
AC087286.2	0.000261643	0.736885	0.282	0.229	1
CALM2	1.1e-24	0.736065	0.706	0.574	4.1e-20
NUDT5	0.00101885	0.735109	0.162	0.118	1
ZNF106	0.00406097	0.735045	0.141	0.105	1
TRAPPC5	3.44e-05	0.734878	0.209	0.147	1
TSPAN14	0.00136655	0.734869	0.205	0.16	1
ATP5MG	4.58e-16	0.732358	0.549	0.416	1.71e-11
PFKFB3	1.08e-05	0.732269	0.315	0.241	0.404941
PCED1B-AS1	9.85e-09	0.732259	0.374	0.281	0.000368266
RBX1	2.38e-05	0.731766	0.266	0.201	0.889347
ANAPC16	1.1e-12	0.731381	0.428	0.311	4.1e-08
FAM102A	0.00111967	0.730631	0.15	0.106	1
SOCS3	0.0147458	0.730029	0.106	0.078	1
CLPP	0.000404322	0.729923	0.138	0.092	1
PHAX	0.00679963	0.729859	0.117	0.084	1
HSD17B11	0.00609392	0.729542	0.127	0.093	1
RPF1	0.0239873	0.728735	0.112	0.086	1
DDIT3	0.0195156	0.728186	0.139	0.111	1
MAT2B	0.00612062	0.727772	0.117	0.084	1
ECHS1	0.000313336	0.727607	0.169	0.118	1
ATP6V1E1	0.000100698	0.727324	0.145	0.094	1
HIST1H1D	0.111903	0.727291	0.119	0.103	1
FRG1	0.00224545	0.727082	0.136	0.096	1
RPAIN	0.0107075	0.726295	0.127	0.096	1
RPS18	1.52e-60	0.726185	0.935	0.877	5.67e-56
VEGFB	0.00151347	0.726114	0.128	0.088	1
HSP90AA1	2.02e-25	0.725468	0.907	0.836	7.57e-21
PSMC4	1.37e-05	0.725449	0.186	0.123	0.514043
SMC6	0.00098271	0.725249	0.132	0.09	1
DNAJC19	0.00113507	0.724654	0.133	0.092	1
PDHA1	0.00536961	0.724354	0.122	0.089	1
PTPN6	0.0034949	0.721891	0.164	0.125	1
PPP2R5C	3.84e-20	0.721718	0.74	0.666	1.43e-15
NUCKS1	3.98e-09	0.721694	0.404	0.316	0.000148803
SLFN5	3e-08	0.721562	0.349	0.253	0.00112306
FKBP5	6.07e-06	0.720768	0.39	0.327	0.22692
SSR4	4.06e-18	0.719884	0.587	0.448	1.52e-13
THEMIS	0.000415443	0.719253	0.13	0.084	1
METTL5	0.00023138	0.719207	0.156	0.107	1
MRPS5	0.00199906	0.719025	0.142	0.102	1
ARL6IP5	3.37e-13	0.718465	0.495	0.383	1.26e-08
ACTB	6.43e-35	0.718188	0.871	0.756	2.4e-30
ATRAID	0.000599453	0.716942	0.187	0.14	1
AP2M1	7.73e-06	0.716645	0.245	0.177	0.289077
WDR83OS	8.57e-09	0.715954	0.379	0.286	0.000320408
LZTFL1	3.64e-05	0.715092	0.151	0.095	1
METTL23	0.00177632	0.714931	0.159	0.118	1
NDUFS7	2.09e-05	0.714669	0.194	0.131	0.782687
ZBTB25	0.0136479	0.714553	0.105	0.076	1
TMEM243	0.000690349	0.714122	0.227	0.181	1
ATP5PB	0.000885927	0.713439	0.166	0.121	1
PSMD2	0.00102746	0.713201	0.144	0.102	1
COX20	0.00194111	0.713148	0.171	0.129	1
TRMT10C	0.0726329	0.713143	0.109	0.088	1
UBE2J2	0.00479087	0.713131	0.131	0.096	1
EAPP	0.0094569	0.712816	0.153	0.12	1
RAB27A	1.01e-10	0.712486	0.494	0.393	3.77e-06
RAC1	2.86e-09	0.712407	0.413	0.319	0.000106781
EPRS	0.000449074	0.712145	0.158	0.11	1
YBX1	1.97e-18	0.711651	0.612	0.505	7.37e-14
GNG10	0.000500093	0.710983	0.149	0.103	1
PTPN7	2.87e-08	0.710726	0.393	0.308	0.0010743
NDUFA3	0.00102516	0.709758	0.171	0.125	1
TMA7	1.35e-14	0.709548	0.572	0.474	5.06e-10
AC093865.1	0.00486551	0.709337	0.104	0.072	1
UFD1	0.000984574	0.709015	0.165	0.119	1
CORO1A	1.61e-17	0.708462	0.601	0.487	6.01e-13
LCP1	1.8e-22	0.707383	0.726	0.61	6.74e-18
TNFSF10	0.00220558	0.707363	0.144	0.104	1
CD151	0.00639091	0.705719	0.118	0.085	1
IL27RA	0.00324243	0.705326	0.149	0.11	1
C11orf58	2.83e-10	0.705155	0.444	0.345	1.06e-05
UBA2	4.26e-05	0.704853	0.253	0.188	1
TRIP11	0.0242505	0.704794	0.137	0.108	1
ESYT1	0.06819	0.704488	0.106	0.086	1
AC243960.1	0.00324174	0.704376	0.131	0.094	1
FASLG	4.47e-05	0.703665	0.397	0.346	1
PDIA6	2.4e-06	0.702165	0.279	0.206	0.0896861
CD44	5.93e-22	0.701872	0.683	0.509	2.22e-17
SURF1	0.0195979	0.70125	0.114	0.087	1
LAMTOR4	6.69e-07	0.700789	0.338	0.265	0.0250117
MZT2A	1.73e-07	0.70061	0.318	0.239	0.00645934
PSMD13	2.14e-06	0.700553	0.23	0.154	0.0801532
TMX3	0.000384372	0.700274	0.134	0.088	1
COX6C	1.3e-11	0.700219	0.46	0.359	4.85e-07
CDS2	0.075142	0.70012	0.123	0.102	1
EIF3D	9.75e-08	0.699659	0.29	0.203	0.00364589
DNAJC21	1.54e-05	0.699546	0.236	0.167	0.576312
NDUFC2	1.31e-05	0.699037	0.275	0.211	0.489139
RPL4	1.05e-15	0.698603	0.588	0.499	3.93e-11
RPL21	2.18e-42	0.698097	0.87	0.73	8.15e-38
SEPTIN1	9.91e-05	0.697626	0.18	0.125	1
CCT8	5.56e-05	0.697606	0.24	0.179	1
NAA10	0.000379082	0.697423	0.143	0.096	1
STEAP1B	0.0311764	0.697409	0.101	0.077	1
AC245297.3	7.09e-06	0.697021	0.353	0.29	0.264959
TCTN3	0.0840856	0.69699	0.13	0.108	1
BABAM1	0.0159895	0.696085	0.11	0.081	1
FAM104A	0.0255474	0.695988	0.107	0.081	1
DNAJC10	0.197687	0.695352	0.101	0.087	1
IFITM3	1.27e-07	0.693842	0.228	0.142	0.00473784
NDUFB8	1.25e-09	0.693728	0.381	0.283	4.67e-05
CEBPZOS	0.00858299	0.6915	0.132	0.1	1
MVD	0.00451028	0.690073	0.137	0.101	1
TSC22D4	0.00286227	0.688721	0.153	0.113	1
TXNIP	3.33e-12	0.688377	0.639	0.554	1.24e-07
B3GAT3	0.0179482	0.687899	0.118	0.09	1
RHOA	1.11e-18	0.68761	0.606	0.485	4.13e-14
NDUFS4	0.000994594	0.686905	0.15	0.106	1
TMEM230	0.00108749	0.686405	0.209	0.163	1
SRSF8	0.0114481	0.685639	0.104	0.074	1
CREBZF	0.0206086	0.685314	0.181	0.152	1
UBB	1.29e-33	0.684925	0.827	0.694	4.83e-29
CRIPT	0.00461384	0.684898	0.13	0.095	1
CAPN2	0.00120604	0.684847	0.135	0.094	1
VIRMA	0.000668739	0.684058	0.138	0.095	1
CISD2	0.00604096	0.68348	0.133	0.099	1
DENND1C	0.0224449	0.683253	0.108	0.081	1
CDC14A	0.106338	0.683154	0.272	0.253	1
ATP6V0C	1.59e-09	0.68286	0.423	0.328	5.93e-05
TADA3	0.0387768	0.682369	0.108	0.084	1
RPL27A	1.85e-33	0.681681	0.804	0.677	6.91e-29
RNF19A	3.64e-13	0.680565	0.734	0.67	1.36e-08
CHMP4A	1.09e-06	0.680532	0.315	0.237	0.0406824
RPL36A	4.02e-18	0.679198	0.673	0.575	1.5e-13
TOMM7	2.05e-12	0.678371	0.491	0.372	7.67e-08
EIF3F	4.95e-08	0.678166	0.375	0.294	0.00184946
DAD1	1.21e-10	0.67764	0.408	0.299	4.52e-06
UTP18	0.00521319	0.677429	0.127	0.092	1
H1FX	8.78e-07	0.676067	0.22	0.142	0.0328308
ARHGAP35	0.00291677	0.67498	0.189	0.146	1
EXOSC8	0.00175062	0.674277	0.104	0.067	1
TP53I13	0.0024715	0.674179	0.105	0.069	1
HSD17B10	0.00150627	0.673916	0.105	0.067	1
CLPX	0.0157551	0.673347	0.109	0.08	1
EIF3M	2.77e-06	0.67207	0.302	0.229	0.103746
CHMP3	0.000773687	0.670707	0.159	0.114	1
ETS1	1.42e-20	0.670346	0.739	0.644	5.3e-16
HSPA1A	0.17123	0.670305	0.523	0.551	1
STAT5B	6.16e-08	0.669722	0.344	0.246	0.00230477
WAKMAR2	0.0452542	0.669604	0.164	0.14	1
TMSB10	6.08e-47	0.668959	0.91	0.801	2.27e-42
NMT1	0.0531609	0.668725	0.114	0.092	1
LMAN1	0.000641979	0.668269	0.204	0.156	1
MTCH1	0.0106301	0.667968	0.192	0.159	1
FAM174C	8e-05	0.667777	0.176	0.119	1
CD63	2.45e-32	0.667658	0.789	0.59	9.15e-28
AC022217.3	0.0881839	0.666265	0.152	0.133	1
CDK5RAP3	0.113933	0.666206	0.112	0.095	1
CFL1	1.62e-26	0.665982	0.775	0.648	6.05e-22
RBIS	0.000545504	0.665909	0.224	0.174	1
IVNS1ABP	3.79e-08	0.665148	0.49	0.413	0.00141557
EIF3E	3e-11	0.6639	0.472	0.37	1.12e-06
ESD	0.0397908	0.66381	0.113	0.09	1
FILIP1L	0.164449	0.663689	0.138	0.119	1
RAB5C	0.000419764	0.663613	0.215	0.166	1
TRAPPC6A	0.0199783	0.662476	0.107	0.079	1
ARHGAP30	0.000483878	0.66153	0.22	0.171	1
SPCS1	3.29e-05	0.661408	0.322	0.264	1
MAZ	0.000281454	0.661008	0.218	0.166	1
WASF2	2.76e-08	0.660742	0.333	0.237	0.00103028
DYNC1I2	0.0213655	0.660372	0.129	0.101	1
OASL	0.115731	0.66004	0.191	0.174	1
FBXO21	0.00805997	0.660037	0.133	0.1	1
NCOA4	0.00896556	0.659899	0.121	0.089	1
JMY	5.08e-10	0.659566	0.323	0.212	1.9e-05
PHLDA1	0.00274128	0.658465	0.271	0.233	1
HLA-C	6.78e-43	0.658187	0.909	0.769	2.53e-38
TPI1	5.15e-11	0.657894	0.496	0.394	1.93e-06
RNF114	6.21e-05	0.656559	0.214	0.154	1
METTL9	0.000193412	0.656513	0.248	0.192	1
CMTM3	0.0425636	0.655858	0.123	0.099	1
SNHG6	6.1e-07	0.65554	0.326	0.247	0.0228003
RPS26	4.97e-17	0.65538	0.515	0.372	1.86e-12
IDH3G	0.00245106	0.65491	0.132	0.095	1
SRP19	5.95e-05	0.654072	0.262	0.201	1
METRNL	0.000284043	0.652987	0.481	0.48	1
SARAF	8.46e-29	0.652933	0.835	0.745	3.16e-24
SUMF2	0.0199785	0.652453	0.154	0.123	1
DAZAP2	0.000150734	0.652153	0.31	0.259	1
UBE2V2	0.00623355	0.652144	0.139	0.104	1
SMIM19	0.0733281	0.651843	0.109	0.089	1
PNRC2	5.61e-05	0.650927	0.267	0.206	1
ENY2	5.57e-06	0.650892	0.309	0.237	0.208339
RBKS	0.027355	0.649898	0.205	0.174	1
TXNDC12	0.0116233	0.649746	0.144	0.112	1
AFF1	0.00148484	0.649479	0.292	0.247	1
ARL6IP4	7.33e-08	0.649166	0.359	0.273	0.00274
COPS6	0.0275617	0.649124	0.176	0.148	1
CDC5L	0.00032261	0.648346	0.21	0.156	1
MAP1LC3B	1.07e-11	0.647997	0.53	0.425	4.01e-07
CDV3	3.46e-07	0.647752	0.4	0.323	0.0129191
CARHSP1	0.00260413	0.647432	0.157	0.116	1
MFAP1	0.0132918	0.647338	0.115	0.085	1
RWDD1	0.000202427	0.64431	0.24	0.185	1
UBE2D1	0.00225713	0.642975	0.113	0.077	1
ENTPD1-AS1	0.000366013	0.642618	0.221	0.166	1
RNF167	0.0960605	0.642303	0.104	0.084	1
BCL7C	0.00442544	0.64152	0.189	0.151	1
STOM	0.0011631	0.640525	0.247	0.201	1
EIF5A	0.00281122	0.640432	0.244	0.206	1
HADHA	0.00033837	0.640183	0.225	0.172	1
CRTAM	0.0755926	0.639083	0.382	0.384	1
MATK	4.57e-09	0.639049	0.423	0.324	0.000170801
ARPC4	1.21e-05	0.638716	0.291	0.225	0.452417
SNW1	0.000596358	0.637555	0.233	0.183	1
FIS1	9.87e-06	0.637472	0.294	0.224	0.368873
SERTAD1	8.76e-06	0.63721	0.299	0.23	0.327403
CDC42	8.04e-16	0.636278	0.667	0.59	3.01e-11
ABHD15-AS1	0.079994	0.636248	0.111	0.091	1
PSMD6	0.0421264	0.635784	0.131	0.108	1
REST	0.00398656	0.635332	0.174	0.136	1
PNKD	0.00335158	0.633593	0.159	0.12	1
CHTOP	0.307806	0.632976	0.101	0.091	1
TUBA1B	4.66e-05	0.631421	0.364	0.309	1
PGP	0.00334277	0.631121	0.161	0.123	1
GCC2	1.65e-05	0.629071	0.355	0.295	0.615748
UBALD2	8.17e-06	0.62803	0.328	0.26	0.305631
TMEM219	0.0159695	0.628013	0.179	0.148	1
JUNB	3.51e-16	0.627733	0.8	0.734	1.31e-11
MSN	4.87e-17	0.627052	0.653	0.561	1.82e-12
CWC15	0.00627647	0.626698	0.141	0.105	1
PSMC2	0.0113061	0.62655	0.119	0.089	1
SSU72	0.000863993	0.626471	0.253	0.205	1
PARP15	0.0244597	0.62645	0.107	0.08	1
DEGS1	0.0085899	0.626304	0.162	0.128	1
UBE2B	9.07e-08	0.625112	0.443	0.361	0.00339086
CCM2	0.000301315	0.625051	0.172	0.12	1
SNHG16	0.0346949	0.62503	0.134	0.108	1
RBM17	0.000248703	0.62487	0.226	0.171	1
BTN2A1	0.0569581	0.622635	0.111	0.09	1
MAP2K2	1.02e-09	0.622159	0.395	0.298	3.8e-05
SNRPF	6.73e-05	0.6217	0.211	0.151	1
FLOT1	0.0339103	0.621659	0.14	0.113	1
IGBP1	0.000101611	0.621406	0.227	0.168	1
SIGIRR	0.0138919	0.621027	0.183	0.149	1
TMEM258	0.00100322	0.620511	0.211	0.165	1
ICAM3	9.01e-05	0.620429	0.296	0.24	1
UIMC1	0.0187076	0.620165	0.172	0.141	1
SMAD4	0.0019602	0.620154	0.183	0.137	1
MIS18BP1	0.0551607	0.619838	0.266	0.246	1
DARS	0.000990461	0.61981	0.178	0.131	1
AC068282.1	0.0394837	0.619278	0.147	0.121	1
SYF2	0.00018208	0.618839	0.3	0.249	1
MRPS30	0.0146392	0.618591	0.105	0.077	1
GOLGA8B	0.580226	0.618575	0.123	0.119	1
CDK2AP2	0.000263035	0.618343	0.25	0.199	1
SAMD9	0.00424094	0.618072	0.173	0.133	1
MED30	0.01326	0.617671	0.139	0.108	1
ANP32E	0.00110057	0.617058	0.273	0.225	1
BOD1L1	0.00111426	0.614431	0.319	0.281	1
TMX4	0.00182204	0.61438	0.239	0.195	1
RER1	0.000687814	0.614035	0.224	0.173	1
PSMC6	0.00104225	0.613458	0.204	0.157	1
RAB5IF	6.55e-07	0.612481	0.407	0.332	0.0244716
GLOD4	0.0625224	0.611685	0.101	0.08	1
PRMT1	0.00187536	0.611244	0.188	0.145	1
SNU13	2.24e-07	0.610815	0.415	0.334	0.00837409
TTC39C	0.000420012	0.609413	0.321	0.266	1
AC010894.3	0.00225737	0.609127	0.27	0.227	1
HIKESHI	8.66e-05	0.608688	0.162	0.108	1
DUSP11	0.0129428	0.607456	0.114	0.084	1
SRSF9	5.6e-09	0.606798	0.436	0.333	0.000209421
COX16	0.00119084	0.606638	0.157	0.113	1
SH3GLB1	0.000811204	0.605095	0.312	0.264	1
ARPC2	1.71e-20	0.605062	0.74	0.675	6.38e-16
PCNX2	0.0272217	0.603246	0.167	0.137	1
SPCS3	0.0029722	0.602399	0.242	0.204	1
TCEA1	0.000333967	0.602396	0.286	0.233	1
RAP2C	0.00869737	0.601643	0.109	0.078	1
TMX1	0.0290616	0.599685	0.118	0.093	1
DBNL	0.0123524	0.599462	0.139	0.108	1
ITGB1BP1	0.00174948	0.599416	0.169	0.125	1
DDX50	0.0010104	0.599194	0.171	0.125	1
CST7	2.01e-14	0.599158	0.71	0.619	7.53e-10
PVT1	0.00112274	0.599155	0.275	0.224	1
ADCY3	0.0634211	0.598385	0.141	0.117	1
ZNF490	0.0323971	0.598175	0.108	0.083	1
VPS54	0.0190992	0.597931	0.146	0.114	1
DNAJC7	0.00611569	0.597629	0.209	0.172	1
PHF11	0.139661	0.59701	0.121	0.105	1
TFAM	0.0492194	0.595721	0.121	0.097	1
U2AF2	0.191403	0.59445	0.116	0.102	1
TAF7	0.000201733	0.594405	0.344	0.294	1
COX6B1	2.85e-07	0.594325	0.369	0.288	0.0106571
ZNF326	0.0209387	0.594261	0.135	0.106	1
PDAP1	0.00137442	0.593442	0.19	0.144	1
CIR1	0.00029332	0.593123	0.249	0.194	1
CTDSP1	0.0309896	0.592744	0.149	0.121	1
PCMT1	2.79e-05	0.591729	0.274	0.208	1
CTSC	2.33e-07	0.591698	0.448	0.378	0.00870664
CMC2	9.1e-06	0.591434	0.275	0.204	0.340331
DENR	0.0360108	0.591382	0.129	0.102	1
PSMB7	0.000116903	0.59121	0.224	0.165	1
JPT1	6.52e-05	0.590866	0.279	0.215	1
CFAP97	0.0177207	0.590592	0.132	0.103	1
HSP90AB1	1.07e-22	0.590548	0.868	0.787	3.99e-18
RALBP1	0.000134499	0.587916	0.222	0.164	1
PDE4B	1.18e-13	0.587913	0.627	0.509	4.43e-09
IRF7	0.0161792	0.58697	0.11	0.081	1
APOBEC3C	0.000821331	0.586525	0.2	0.151	1
SUDS3	0.0431034	0.585783	0.136	0.112	1
SDE2	0.00203711	0.585768	0.171	0.129	1
TGOLN2	0.00695232	0.585667	0.27	0.239	1
MICU2	0.000486582	0.585079	0.242	0.19	1
GABARAPL1	4.4e-09	0.585017	0.53	0.45	0.000164353
ZNF91	0.0182339	0.581486	0.114	0.085	1
CCDC59	0.00345648	0.581234	0.248	0.206	1
PTMA	1.28e-40	0.579505	0.946	0.885	4.78e-36
SPRY1	0.0158635	0.579097	0.358	0.34	1
SERPINB6	0.00429776	0.578419	0.155	0.117	1
KATNBL1	0.0302605	0.578317	0.15	0.121	1
ZDBF2	0.0599509	0.578184	0.149	0.125	1
KLHL5	0.00730761	0.57802	0.126	0.092	1
MED10	0.000511724	0.57712	0.221	0.169	1
ATP6V1D	0.0167009	0.574687	0.165	0.132	1
PLEKHA3	0.00764455	0.574393	0.164	0.127	1
NLRC3	0.00657961	0.574349	0.168	0.13	1
RPL37	2.43e-24	0.573822	0.859	0.805	9.1e-20
DERL2	0.130864	0.573443	0.113	0.096	1
ANKRD28	1.82e-08	0.573064	0.529	0.436	0.000680158
PPM1G	0.000126537	0.572897	0.29	0.235	1
PNRC1	3.32e-18	0.572837	0.75	0.671	1.24e-13
PHB2	0.00111319	0.57214	0.184	0.137	1
LSM3	0.0322317	0.572012	0.171	0.145	1
SENP7	0.00130662	0.571739	0.237	0.191	1
CHURC1	0.000178842	0.570863	0.237	0.18	1
EIF2S2	0.00287017	0.570239	0.25	0.206	1
PPP1R2	2.62e-12	0.570198	0.53	0.423	9.8e-08
ITM2B	1.8e-15	0.569952	0.702	0.594	6.73e-11
FBL	0.0230669	0.569835	0.172	0.141	1
STMN1	0.0056699	0.569592	0.179	0.14	1
SDHD	0.00215281	0.56953	0.151	0.109	1
COA8	0.0804859	0.569267	0.126	0.106	1
IFNAR2	0.00605789	0.568977	0.192	0.154	1
PPCS	0.0842606	0.568708	0.124	0.104	1
ATXN10	8.28e-05	0.568	0.202	0.143	1
OTUD6B-AS1	0.0140393	0.567773	0.148	0.116	1
ZFP36	7.63e-18	0.567018	0.855	0.836	2.85e-13
MGAT1	0.0351871	0.566907	0.178	0.153	1
MRPL33	0.000438398	0.566752	0.221	0.17	1
PPP6R2	0.122937	0.566252	0.171	0.152	1
MICOS10	0.00104424	0.565509	0.286	0.24	1
HLA-B	1.12e-40	0.564345	0.939	0.88	4.19e-36
CTNNBL1	0.0268252	0.564296	0.157	0.128	1
COPE	3.23e-07	0.564012	0.398	0.318	0.0120658
DNAJB1	0.00845251	0.56384	0.536	0.535	1
CALM1	8.49e-28	0.563811	0.855	0.736	3.18e-23
RPL27	8.42e-21	0.563481	0.762	0.652	3.15e-16
RASAL3	0.00338095	0.563029	0.25	0.207	1
SARS	0.00731821	0.562376	0.147	0.111	1
CCDC66	0.0406771	0.562358	0.124	0.099	1
BTG3	0.000979511	0.56235	0.298	0.253	1
RBM22	0.0083889	0.560826	0.175	0.14	1
CDC34	0.0647015	0.560795	0.118	0.096	1
WDR82	0.00251236	0.560535	0.238	0.194	1
ERH	0.00255354	0.560398	0.253	0.216	1
ILF2	0.0159375	0.560199	0.215	0.183	1
TERF2IP	9.34e-09	0.559738	0.495	0.413	0.000349369
NDUFA11	0.00343711	0.558723	0.228	0.188	1
TBRG1	0.000851207	0.557625	0.195	0.145	1
MRPS31	0.0121818	0.557343	0.144	0.11	1
PHC3	0.0089625	0.55701	0.23	0.192	1
SSBP1	8.03e-06	0.556602	0.303	0.232	0.300394
POLR2F	0.00952886	0.555948	0.179	0.144	1
ME2	0.00705973	0.555053	0.148	0.112	1
ELOC	0.000310874	0.554502	0.237	0.18	1
LAP3	0.00282234	0.554146	0.13	0.091	1
PARL	0.0436906	0.553358	0.108	0.084	1
CCDC47	0.0125049	0.553206	0.17	0.136	1
UBE2A	0.002731	0.552466	0.278	0.239	1
PPP1R9A	0.03669	0.552436	0.14	0.111	1
ZFAND2B	0.447101	0.551794	0.1	0.093	1
HMGN4	0.00407614	0.551722	0.201	0.161	1
CLIP1	0.0198309	0.551687	0.162	0.131	1
SLIRP	0.00220151	0.551244	0.159	0.116	1
RSL1D1	0.00064701	0.551202	0.27	0.22	1
POP5	0.0581543	0.551151	0.105	0.083	1
SEC11C	0.0226086	0.550918	0.165	0.136	1
RAB22A	0.0559088	0.550816	0.146	0.122	1
SELENOI	0.00378252	0.550742	0.154	0.113	1
ZC3H15	0.000335988	0.550621	0.292	0.238	1
CHPT1	0.282161	0.550426	0.2	0.191	1
RAB14	0.0399747	0.550042	0.229	0.202	1
CTSS	0.0314432	0.549041	0.218	0.192	1
SEC61B	6.95e-07	0.548906	0.426	0.346	0.0259883
ACAA1	0.0463516	0.548906	0.13	0.106	1
BCAP31	0.00193543	0.548881	0.201	0.157	1
TPM3	2.72e-08	0.548078	0.567	0.514	0.00101556
VAMP2	0.00254345	0.546264	0.305	0.265	1
ITGA4	7.2e-06	0.546001	0.571	0.515	0.269285
RSRC2	1.12e-07	0.545126	0.47	0.392	0.00418713
SPN	0.0028635	0.54503	0.185	0.141	1
CD37	4.09e-08	0.544684	0.442	0.343	0.001528
MRFAP1L1	0.0410225	0.544671	0.109	0.084	1
SF3B2	6.36e-05	0.543965	0.274	0.209	1
MMP24OS	0.0655176	0.54386	0.143	0.121	1
CYB5A	0.0433162	0.543323	0.105	0.082	1
ACAA2	0.0468552	0.543293	0.15	0.126	1
AC074032.1	0.0231082	0.543186	0.104	0.077	1
SEC61G	0.011325	0.542353	0.241	0.207	1
GIT2	0.0119384	0.542319	0.106	0.076	1
SNX2	0.0144596	0.541373	0.139	0.108	1
H2AFV	9.14e-06	0.541117	0.391	0.328	0.341696
EFHD2	0.00316988	0.540692	0.246	0.204	1
EIF3H	5.91e-07	0.540344	0.452	0.375	0.0221133
ZNF622	0.0279265	0.540142	0.127	0.1	1
RPS19	2.92e-33	0.538892	0.933	0.902	1.09e-28
POLR1D	5.67e-05	0.536966	0.292	0.227	1
ARID5A	0.0309089	0.535779	0.183	0.155	1
C3orf38	0.0359458	0.534343	0.11	0.085	1
HOPX	1.92e-12	0.533538	0.608	0.476	7.2e-08
SRPRA	0.164282	0.533224	0.14	0.124	1
DDX46	2.38e-05	0.532017	0.373	0.308	0.888122
TMEM9B	0.0515677	0.531022	0.121	0.098	1
CLTA	0.00114705	0.530933	0.293	0.247	1
SELPLG	0.00477894	0.530151	0.224	0.183	1
CYBC1	0.0377292	0.529605	0.12	0.095	1
RPL31	1.42e-11	0.528219	0.592	0.509	5.31e-07
TSG101	0.00675332	0.528161	0.144	0.108	1
ISCA1	0.0236503	0.527678	0.229	0.201	1
VPS36	0.0238613	0.527614	0.198	0.167	1
DPP7	0.00679664	0.527114	0.217	0.18	1
GIGYF1	0.0533315	0.52654	0.11	0.086	1
HSPA5	9.59e-05	0.525157	0.471	0.428	1
ARL6IP6	0.0248622	0.525116	0.103	0.077	1
RASA1	0.000541564	0.524926	0.464	0.43	1
BAZ1B	0.0119047	0.523864	0.213	0.177	1
IRF2	0.00163517	0.523285	0.23	0.185	1
TIMMDC1	0.0837447	0.523078	0.104	0.084	1
ARHGAP18	0.0566116	0.521156	0.23	0.206	1
TRDC	8.06e-09	0.521138	0.618	0.555	0.000301164
DDAH2	0.143313	0.521124	0.116	0.1	1
DYNLT3	0.136435	0.521117	0.104	0.087	1
AC092338.3	0.15051	0.520726	0.109	0.092	1
NDUFB6	0.0438478	0.520374	0.169	0.142	1
SF1	3.88e-05	0.520094	0.394	0.338	1
FAM136A	0.139727	0.519928	0.11	0.093	1
FIBP	0.0294342	0.519922	0.16	0.132	1
GIMAP4	0.0356714	0.519798	0.19	0.165	1
PGLS	0.019734	0.519662	0.15	0.12	1
PAK2	3e-07	0.519189	0.44	0.361	0.0112331
ZFAS1	2.59e-10	0.517312	0.549	0.456	9.67e-06
OSTC	0.00920934	0.516464	0.225	0.191	1
EEF2	1.19e-08	0.51613	0.539	0.484	0.000445602
CSGALNACT2	0.00177345	0.515801	0.23	0.183	1
SASH3	0.237317	0.515614	0.124	0.112	1
ILK	0.026276	0.515257	0.158	0.13	1
SUMO3	0.0720882	0.513518	0.143	0.121	1
H2AFY	0.0256564	0.513132	0.192	0.161	1
RORA-AS1	0.36057	0.512629	0.194	0.188	1
MCRIP1	0.0515729	0.512589	0.129	0.105	1
C1orf43	0.00763755	0.512174	0.188	0.15	1
HEBP2	0.0194592	0.511722	0.144	0.114	1
CD96	8.99e-11	0.511286	0.832	0.826	3.36e-06
YPEL3	6.08e-05	0.511058	0.291	0.225	1
PAM	0.00140958	0.510953	0.295	0.244	1
GALNT1	0.000105812	0.510173	0.311	0.251	1
TM9SF2	0.117742	0.509972	0.196	0.177	1
KIZ-AS1	0.0562906	0.509541	0.1	0.078	1
CALM3	0.000244548	0.509097	0.293	0.235	1
ERAP1	0.289382	0.508587	0.116	0.105	1
MTHFD2	0.0410178	0.50826	0.164	0.137	1
SLC25A38	0.0654401	0.507849	0.11	0.089	1
MPG	0.00147764	0.507623	0.265	0.216	1
PCNP	0.000747423	0.507548	0.27	0.22	1
WDR74	0.0123359	0.507411	0.164	0.131	1
MED21	0.145416	0.507109	0.112	0.096	1
EIF2S1	0.00935265	0.507039	0.154	0.119	1
OXCT1	0.012561	0.507011	0.142	0.109	1
2024-03-05	0.0407498	0.506848	0.147	0.119	1
ERGIC2	0.0377728	0.506313	0.14	0.113	1
SHFL	0.0772736	0.504818	0.122	0.101	1
SSR2	7.35e-08	0.50397	0.459	0.381	0.00274808
LYPLA1	0.00627063	0.502538	0.156	0.118	1
ATG101	0.0269355	0.502149	0.142	0.113	1
EMB	3.86e-05	0.501893	0.47	0.426	1
SNHG8	0.000214071	0.499688	0.31	0.248	1
UCHL5	0.0483111	0.499454	0.101	0.078	1
BTF3L4	0.291066	0.499109	0.101	0.09	1
CUTA	4.44e-05	0.499045	0.31	0.241	1
DYNLL1	5.61e-15	0.498946	0.697	0.549	2.1e-10
HARS	0.032617	0.49852	0.112	0.086	1
BROX	0.253276	0.498381	0.108	0.096	1
AC079781.5	0.0714626	0.498045	0.138	0.115	1
MKNK2	0.315663	0.496815	0.13	0.119	1
NDUFB9	0.00828786	0.496141	0.182	0.144	1
SNX3	0.00715583	0.496133	0.272	0.235	1
FBXO28	0.299842	0.49562	0.145	0.132	1
MAP3K5	0.0274513	0.4954	0.226	0.193	1
SELENOS	0.155229	0.495221	0.185	0.171	1
B3GNT2	0.00739788	0.493916	0.199	0.159	1
TG	0.0102338	0.493456	0.31	0.277	1
DEK	3.96e-05	0.493308	0.433	0.378	1
CIRBP	2.38e-07	0.493161	0.501	0.429	0.0089013
FAM204A	0.0910023	0.492692	0.156	0.135	1
CPNE3	0.0773721	0.491426	0.166	0.146	1
TSPYL2	0.0126509	0.491242	0.447	0.431	1
RPP21	0.0744569	0.490935	0.159	0.138	1
CLINT1	0.0327514	0.490768	0.211	0.181	1
SREK1IP1	0.29068	0.490398	0.13	0.119	1
RC3H2	0.0156598	0.489936	0.187	0.151	1
TIPRL	0.0226075	0.489936	0.18	0.148	1
SERBP1	7.48e-09	0.489908	0.587	0.524	0.000279783
DTD1	0.00121269	0.488805	0.15	0.106	1
SUPT16H	0.170612	0.488558	0.183	0.17	1
SBDS	0.0305938	0.487719	0.256	0.236	1
AMBRA1	0.000603653	0.487223	0.258	0.206	1
ZFP36L2	4.83e-10	0.48697	0.93	0.954	1.81e-05
RESF1	3.11e-05	0.486604	0.448	0.397	1
ITPA	0.0945064	0.486118	0.124	0.103	1
NGLY1	0.00326143	0.48595	0.205	0.16	1
SMC1A	0.13238	0.485795	0.194	0.177	1
POLR2K	0.0014023	0.485242	0.253	0.209	1
GZMB	0.0267357	0.485079	0.674	0.689	1
NOSIP	0.173366	0.484232	0.116	0.101	1
CAPN12	0.106412	0.48353	0.19	0.173	1
LINC-PINT	9.53e-05	0.483437	0.564	0.545	1
GIGYF2	0.000952505	0.483427	0.181	0.132	1
UBE2D2	6.78e-08	0.483184	0.553	0.501	0.00253595
CSDE1	2.03e-05	0.481994	0.377	0.311	0.759065
DAPK2	0.00550153	0.481355	0.335	0.295	1
BACH1	0.0345866	0.481248	0.243	0.215	1
HLA-E	1.23e-17	0.481162	0.825	0.76	4.58e-13
RHOB	0.242188	0.480673	0.188	0.18	1
IGFBP2	0.17399	0.479966	0.256	0.247	1
SEPTIN7	6.29e-17	0.479834	0.786	0.724	2.35e-12
TSPYL1	0.092114	0.479804	0.136	0.116	1
SUPT4H1	0.0194807	0.479078	0.155	0.123	1
GORASP2	0.178172	0.478991	0.104	0.089	1
TRAPPC2	0.0587218	0.478882	0.124	0.1	1
BCAP29	0.0745701	0.47739	0.112	0.092	1
CTDNEP1	0.166679	0.476888	0.112	0.096	1
CAST	2.3e-05	0.476451	0.451	0.387	0.859631
SH2D2A	0.0448201	0.476228	0.279	0.259	1
ETFA	0.017811	0.476207	0.182	0.148	1
XRCC6	0.00105628	0.474663	0.321	0.276	1
GNAS	1.46e-17	0.473894	0.788	0.726	5.45e-13
CNPY3	0.0433306	0.47389	0.149	0.124	1
DCAF13	0.0645681	0.473603	0.117	0.095	1
C1D	0.0647407	0.473077	0.136	0.113	1
SLC7A5	1.89e-05	0.472574	0.511	0.456	0.7061
PPP3CB	0.0598005	0.472411	0.115	0.092	1
UBXN4	1.15e-05	0.472002	0.481	0.431	0.428126
SYTL1	0.299335	0.471962	0.123	0.111	1
GTF2E2	0.135613	0.471237	0.112	0.095	1
MRPL10	0.247339	0.471174	0.123	0.111	1
ZC3H12A	0.274709	0.471063	0.127	0.113	1
SYNE1	0.00292396	0.470966	0.234	0.187	1
AKT1	0.586953	0.469487	0.114	0.111	1
PPP1R21	0.0950068	0.468207	0.108	0.088	1
BTN3A2	0.0106255	0.467795	0.278	0.247	1
CLNS1A	0.00746522	0.467513	0.131	0.096	1
CEBPD	0.316498	0.467044	0.301	0.309	1
FBXL3	0.0715178	0.467035	0.11	0.089	1
SSB	0.00443952	0.466441	0.313	0.276	1
DLST	0.143406	0.465989	0.186	0.168	1
TMEM43	0.112489	0.465888	0.132	0.113	1
MAPK9	0.0746603	0.465559	0.105	0.084	1
TRIM56	0.128806	0.464965	0.111	0.093	1
USP16	0.00265247	0.464015	0.213	0.169	1
LMNA	0.401074	0.46293	0.137	0.129	1
VTA1	0.192203	0.462452	0.103	0.088	1
HNRNPDL	1.14e-07	0.46145	0.576	0.516	0.00426382
MICU1	0.179229	0.460833	0.11	0.094	1
GTF2B	0.00010417	0.46076	0.391	0.334	1
NT5C	0.0674744	0.460678	0.19	0.169	1
SEC11A	3.09e-06	0.460498	0.423	0.346	0.115558
TBCA	0.000188231	0.460421	0.365	0.311	1
MYADM	0.0160586	0.460019	0.332	0.312	1
ACTR6	0.0111716	0.459964	0.11	0.079	1
KPNA5	0.21279	0.459831	0.112	0.098	1
UBN1	0.143184	0.459748	0.188	0.172	1
RPL37A	1.02e-11	0.457733	0.788	0.718	3.81e-07
TXNRD1	0.00497036	0.457499	0.282	0.241	1
CAPNS1	0.0234863	0.457496	0.17	0.139	1
UHRF2	0.606287	0.456749	0.175	0.176	1
UHRF1BP1L	0.134524	0.456522	0.131	0.113	1
PAIP2	1.02e-06	0.45616	0.453	0.378	0.0380684
PITPNC1	2.27e-11	0.454624	0.844	0.782	8.47e-07
ANXA2	0.0606699	0.454455	0.301	0.278	1
MIER1	0.00625754	0.454165	0.358	0.329	1
ID3	0.0049772	0.453662	0.196	0.154	1
HNRNPF	0.000189724	0.452753	0.46	0.433	1
DYNLL2	0.0357955	0.452545	0.127	0.101	1
ARPC5	1.63e-05	0.452134	0.398	0.328	0.610461
H3F3B	1.41e-23	0.451621	0.91	0.843	5.29e-19
FAM32A	0.450152	0.451217	0.114	0.108	1
CD164	6.59e-05	0.449662	0.366	0.299	1
SLC30A5	0.00384024	0.449627	0.135	0.096	1
CCNI	2.69e-10	0.449569	0.62	0.557	1.01e-05
GNB5	0.0411696	0.449506	0.105	0.08	1
TAGLN2	0.000123645	0.449378	0.412	0.358	1
LY6E	0.000355018	0.449109	0.357	0.303	1
PRPF38B	0.000133244	0.449025	0.439	0.392	1
C7orf50	0.00914007	0.448361	0.157	0.122	1
MBD2	0.00611147	0.448346	0.273	0.236	1
NORAD	0.157241	0.44823	0.23	0.222	1
ARHGDIA	0.00294946	0.447948	0.25	0.204	1
MYO9B	0.00713386	0.444479	0.322	0.28	1
ABCF1	0.0631039	0.444377	0.227	0.203	1
SSR3	0.00579037	0.444365	0.196	0.157	1
GTPBP6	0.143431	0.444327	0.116	0.1	1
BCCIP	0.373966	0.444072	0.101	0.092	1
GRHPR	0.0841151	0.443983	0.1	0.081	1
MORC3	0.0616849	0.443908	0.212	0.187	1
SF3A3	0.196321	0.443673	0.13	0.114	1
PFDN1	0.464662	0.443503	0.114	0.108	1
TPT1	1.69e-29	0.443495	0.959	0.923	6.31e-25
CWC22	0.247166	0.442981	0.106	0.094	1
MORF4L1	0.000151816	0.442774	0.485	0.439	1
UQCRH	0.000124808	0.441129	0.435	0.389	1
SRRM2	5.33e-05	0.44002	0.575	0.554	1
INSIG1	0.244462	0.439742	0.149	0.133	1
MANF	0.184605	0.439455	0.192	0.179	1
ADAR	0.0154574	0.438817	0.219	0.183	1
CRBN	0.0933883	0.438391	0.174	0.152	1
PURA	0.00786191	0.438174	0.174	0.136	1
PCGF5	0.00484057	0.437353	0.281	0.235	1
PRRC2B	0.0194622	0.43706	0.239	0.204	1
HNRNPK	3.37e-06	0.436255	0.554	0.516	0.126085
EIF2AK1	0.0706423	0.436011	0.141	0.119	1
UBE2I	0.000925972	0.435884	0.352	0.305	1
CAPZA1	2.74e-05	0.435482	0.527	0.474	1
NRBP1	0.0273416	0.434725	0.215	0.184	1
PTGDR	0.8052	0.434621	0.155	0.16	1
ENO1	0.00671462	0.433922	0.411	0.39	1
COPS5	0.070068	0.431007	0.142	0.119	1
NFKBIZ	0.00151403	0.430075	0.448	0.402	1
GOLGA7	0.0555917	0.429775	0.153	0.129	1
MOB1A	0.00386345	0.429747	0.366	0.332	1
SNHG29	5.83e-06	0.429442	0.537	0.475	0.217987
XPC	0.156494	0.42929	0.134	0.118	1
AHI1	0.549104	0.429239	0.48	0.515	1
DNAJB11	0.067347	0.429111	0.168	0.144	1
TMEM156	0.125554	0.428419	0.213	0.193	1
ARL6IP1	0.00121284	0.428239	0.351	0.312	1
SP110	0.0148596	0.427639	0.271	0.237	1
CCL3	0.907346	0.426811	0.513	0.559	1
UBE2V1	0.0196374	0.425978	0.285	0.256	1
GAS5	5.4e-05	0.425119	0.457	0.403	1
ABHD17A	0.00370531	0.424517	0.371	0.342	1
SECISBP2L	0.26418	0.423709	0.139	0.125	1
MAPK1IP1L	0.015654	0.422516	0.219	0.183	1
PEX2	0.207646	0.422217	0.107	0.092	1
SERINC3	0.0889195	0.421816	0.168	0.147	1
AIMP1	0.0153283	0.421591	0.133	0.101	1
TMED4	0.111121	0.421263	0.177	0.157	1
GLIPR2	0.0701623	0.420576	0.243	0.222	1
PARP11	0.170873	0.420314	0.104	0.088	1
SIRT7	0.197604	0.420057	0.153	0.139	1
EFCAB14	0.147687	0.419709	0.13	0.113	1
SZRD1	0.262107	0.419309	0.154	0.142	1
CFLAR	2.31e-07	0.418755	0.611	0.568	0.00862877
SCAMP2	0.266768	0.417687	0.129	0.117	1
SMARCE1	0.0207833	0.417589	0.156	0.123	1
CD58	0.0727827	0.41754	0.303	0.288	1
HNRNPH3	0.00207906	0.416826	0.406	0.364	1
COMT	0.202055	0.415934	0.128	0.113	1
CCT5	0.0258914	0.415824	0.26	0.23	1
ELK4	0.289194	0.415307	0.122	0.11	1
LSP1	0.00033494	0.413841	0.471	0.44	1
CCNC	0.0349982	0.413644	0.121	0.094	1
NECAP1	0.842815	0.41357	0.122	0.123	1
FKBP1A	0.132374	0.41323	0.237	0.223	1
RNF187	0.429835	0.412665	0.129	0.122	1
RAPGEF1	0.00133425	0.412608	0.313	0.265	1
STK17A	1.79e-09	0.412577	0.741	0.692	6.67e-05
H2AFZ	4.27e-12	0.412202	0.653	0.526	1.6e-07
NUB1	0.238504	0.411971	0.204	0.193	1
IRF3	0.00859052	0.411831	0.158	0.122	1
OIP5-AS1	0.0698673	0.410609	0.139	0.116	1
TANC2	0.135817	0.409951	0.143	0.122	1
PSMC3	0.0343655	0.409756	0.132	0.106	1
KIFAP3	0.0321796	0.408815	0.126	0.098	1
NCBP3	0.0761982	0.408706	0.147	0.125	1
SUCLG1	0.277951	0.406639	0.135	0.124	1
SOCS1	0.0651483	0.406252	0.318	0.299	1
SKP1	4.34e-08	0.406077	0.627	0.564	0.001621
LCP2	0.00394313	0.406028	0.327	0.285	1
HDAC1	0.0122498	0.405047	0.168	0.131	1
TESK1	0.306488	0.404609	0.101	0.09	1
SUZ12	0.0218947	0.40387	0.248	0.212	1
HACD4	0.313433	0.403863	0.106	0.096	1
AKIRIN1	0.0235759	0.40332	0.298	0.27	1
AC093010.2	0.164262	0.401649	0.198	0.179	1
SRSF10	0.0240978	0.399645	0.376	0.36	1
THOC7	0.11218	0.399495	0.145	0.125	1
YTHDC2	0.0515667	0.396269	0.17	0.142	1
GALNT3	0.0211861	0.396239	0.12	0.09	1
MRPS6	0.0019279	0.395198	0.37	0.323	1
BNIP2	0.102091	0.395087	0.195	0.175	1
NOLC1	0.956409	0.394436	0.102	0.107	1
PRKCA	0.0093562	0.393662	0.44	0.392	1
SNRPD3	0.0242938	0.393542	0.199	0.168	1
HSPB11	0.0485588	0.393222	0.188	0.161	1
NT5C3A	0.0953411	0.392338	0.177	0.154	1
KCNAB2	0.165727	0.392188	0.17	0.151	1
C17orf49	0.0207465	0.391524	0.204	0.171	1
RAB11A	4.95e-05	0.391014	0.612	0.587	1
DDX5	7.78e-17	0.389518	0.889	0.855	2.91e-12
SEL1L	0.593562	0.388832	0.111	0.107	1
CYTH3	0.0156833	0.388528	0.166	0.131	1
NDUFA7	0.209394	0.388506	0.131	0.117	1
ARF1	0.000626347	0.388014	0.452	0.421	1
SMARCC2	0.366833	0.387922	0.128	0.119	1
UFM1	0.226919	0.387726	0.192	0.181	1
NIN	0.0424411	0.386427	0.188	0.158	1
GPS2	0.0551728	0.386328	0.177	0.152	1
MOB2	0.235453	0.385695	0.123	0.109	1
ATP5F1B	0.0138229	0.385667	0.316	0.288	1
METTL16	0.178969	0.385591	0.102	0.086	1
NDUFA1	0.115457	0.385417	0.275	0.263	1
RBFOX2	0.0450778	0.385277	0.174	0.148	1
TPR	0.00608342	0.384429	0.393	0.361	1
MAX	0.0434403	0.38422	0.244	0.218	1
RPAP2	0.194503	0.384038	0.188	0.171	1
SEPTIN2	0.0783299	0.383941	0.332	0.317	1
DDX24	0.00010061	0.38393	0.617	0.587	1
KLHL6	7.09e-06	0.383723	0.326	0.241	0.265068
METAP2	0.0919234	0.383286	0.19	0.166	1
MIA3	0.947341	0.383072	0.147	0.154	1
HMGXB3	0.121545	0.382072	0.108	0.09	1
TXNL1	0.000704337	0.381705	0.278	0.223	1
LRRC8C	0.735913	0.381595	0.121	0.119	1
IQGAP1	5.54e-07	0.381578	0.629	0.563	0.0207169
BCAS4	0.157063	0.381358	0.108	0.091	1
ZDHHC2	0.209955	0.380989	0.103	0.089	1
ZFAND2A	0.456203	0.380169	0.14	0.134	1
VPS4B	0.0215114	0.379885	0.222	0.189	1
GET3	0.146695	0.378832	0.104	0.087	1
COQ10B	0.185382	0.378204	0.24	0.227	1
UBQLN1	0.401708	0.377061	0.163	0.154	1
RTF2	0.00728757	0.377017	0.243	0.201	1
WAS	0.219649	0.376964	0.159	0.146	1
URI1	0.100467	0.375947	0.26	0.244	1
GTF3A	0.0379331	0.375265	0.306	0.281	1
POLDIP3	0.070654	0.374165	0.1	0.078	1
DZIP3	0.546664	0.374095	0.163	0.16	1
ANXA7	0.0960117	0.373891	0.166	0.143	1
NUP160	0.459092	0.373404	0.119	0.112	1
SAFB	0.166405	0.372912	0.3	0.293	1
GZMK	0.196701	0.372294	0.435	0.456	1
BMS1	0.083565	0.372287	0.1	0.079	1
CCDC69	0.0718757	0.371935	0.244	0.224	1
SS18	0.336721	0.37085	0.178	0.167	1
KLRB1	4.44e-07	0.370728	0.676	0.614	0.0166126
CALR	0.0357266	0.370668	0.432	0.434	1
AC008569.1	0.423564	0.370646	0.316	0.321	1
ATG12	0.399815	0.369885	0.211	0.206	1
SEC22B	0.213901	0.368701	0.12	0.106	1
SDF2	0.402247	0.368521	0.139	0.131	1
PITHD1	0.023367	0.368202	0.214	0.183	1
NSF	0.431128	0.367846	0.113	0.105	1
DHX29	0.136731	0.367642	0.108	0.09	1
PHF19	0.488743	0.367079	0.101	0.095	1
ATXN1	1.02e-13	0.367004	0.731	0.585	3.82e-09
IRF2BP2	0.255332	0.366846	0.212	0.201	1
FMR1	0.441067	0.363927	0.149	0.142	1
HMCES	0.100204	0.363251	0.17	0.148	1
GADD45A	0.49228	0.362645	0.209	0.206	1
LBR	0.0510555	0.361295	0.203	0.177	1
ATG5	0.0725643	0.36098	0.232	0.207	1
HSPA8	2.6e-08	0.359922	0.718	0.663	0.000972453
NR3C1	0.133186	0.359326	0.503	0.511	1
TIMM17A	0.440536	0.359281	0.112	0.105	1
TCF7	0.754485	0.359007	0.164	0.165	1
PIM2	0.520921	0.35741	0.105	0.099	1
VSIR	0.0198144	0.357202	0.178	0.143	1
VGLL4	0.156037	0.356759	0.137	0.119	1
TRGC2	0.0992561	0.356093	0.184	0.229	1
CEP95	0.682849	0.355313	0.136	0.135	1
CNOT9	0.853673	0.354324	0.107	0.107	1
BIN2	0.0318446	0.35382	0.379	0.365	1
CKAP2	0.164771	0.353631	0.128	0.111	1
UPF3A	0.344667	0.352682	0.152	0.142	1
DCTN4	0.49432	0.352067	0.15	0.142	1
SLCO3A1	0.0150815	0.351329	0.182	0.142	1
CMTM6	0.196216	0.35113	0.239	0.228	1
EIF5	1.92e-05	0.350997	0.641	0.616	0.71945
ECHDC1	0.0977344	0.350548	0.166	0.144	1
DHX38	0.322551	0.350137	0.1	0.089	1
RAD23A	0.18177	0.350052	0.209	0.195	1
NDUFAF2	0.0425421	0.349672	0.115	0.09	1
PITPNB	0.349936	0.349005	0.239	0.233	1
NANS	0.296404	0.348488	0.113	0.101	1
TRAF3	0.00454253	0.347621	0.252	0.204	1
SDHB	0.0100578	0.347439	0.143	0.108	1
UNC50	0.492255	0.347115	0.101	0.094	1
IDS	0.0048001	0.34703	0.415	0.373	1
DCP2	0.568911	0.346776	0.16	0.155	1
TPST2	0.270556	0.34643	0.162	0.149	1
RECQL	0.404164	0.345414	0.134	0.127	1
ODF2L	0.245985	0.344987	0.267	0.262	1
NELFCD	0.555046	0.344622	0.113	0.108	1
PRKAR1A	0.32983	0.344482	0.246	0.237	1
ZDHHC3	0.390258	0.344391	0.11	0.1	1
ACADVL	0.675439	0.344359	0.136	0.134	1
ARHGAP9	0.13598	0.344104	0.461	0.474	1
STIM2	0.0616214	0.343934	0.326	0.305	1
RNF169	0.284838	0.343351	0.187	0.174	1
EIF2AK2	0.222503	0.343142	0.164	0.148	1
ATP8A1	0.000207834	0.34304	0.644	0.598	1
IQSEC1	0.624557	0.341672	0.123	0.119	1
OPRM1	0.52419	0.341135	0.191	0.211	1
LMBR1L	0.880633	0.341108	0.1	0.105	1
TM2D3	0.151845	0.340342	0.147	0.127	1
ARPC5L	0.0587215	0.340067	0.319	0.3	1
NLRP1	0.746918	0.339932	0.129	0.127	1
KLHL2	0.233075	0.338969	0.112	0.097	1
SMC4	0.54035	0.337975	0.342	0.358	1
EIF4B	0.0100809	0.337903	0.353	0.317	1
UFL1	0.817351	0.337024	0.112	0.119	1
TDG	0.0814365	0.336862	0.18	0.155	1
SSR1	0.378499	0.336476	0.122	0.113	1
LAPTM5	0.0164656	0.336335	0.39	0.369	1
STX11	0.297009	0.336274	0.117	0.106	1
TBPL1	0.204084	0.335412	0.168	0.154	1
EIF3L	0.149491	0.332851	0.178	0.159	1
CFDP1	0.195063	0.332452	0.173	0.154	1
GLMN	0.570749	0.332295	0.215	0.213	1
FEZ2	0.301411	0.331963	0.119	0.106	1
PSAP	0.835496	0.331616	0.207	0.217	1
CCDC12	0.0833686	0.330837	0.276	0.251	1
UBE4A	0.305993	0.330794	0.14	0.128	1
IKBIP	0.543046	0.330792	0.13	0.123	1
SERINC1	0.3144	0.32956	0.275	0.266	1
ATF7	0.159257	0.329479	0.142	0.123	1
ZBTB16	0.013311	0.3291	0.472	0.431	1
RCSD1	0.525233	0.328924	0.197	0.195	1
THOC2	0.416981	0.327684	0.233	0.23	1
C1GALT1	0.226995	0.326893	0.151	0.138	1
ADNP2	0.227437	0.326884	0.106	0.091	1
EIF4A3	0.0960154	0.326529	0.348	0.334	1
PAF1	0.455964	0.326387	0.133	0.125	1
SFXN1	0.302275	0.32628	0.105	0.093	1
TRANK1	0.936618	0.326185	0.123	0.126	1
MTPN	0.0845355	0.325959	0.327	0.312	1
CHKB	0.163714	0.324694	0.103	0.086	1
THUMPD1	0.296651	0.324684	0.179	0.166	1
MCPH1	0.28647	0.323926	0.164	0.151	1
SRPK1	0.103763	0.323916	0.214	0.191	1
MPHOSPH8	0.0126074	0.32386	0.385	0.356	1
CERS5	0.388484	0.323536	0.119	0.108	1
CAPZB	0.00370058	0.3233	0.408	0.37	1
[truncated: 2,750 more rows]
